# Supplementary material for: Climate-induced phenological shift of apple trees has diverse effects on pollinators, herbivores and natural enemies
Source: PeerJ. 2018 Jul 26;6:e5269. doi: 10.7717/peerj.5269 (PMC6064640; doi:10.7717/peerj.5269)
Supplement: Table S1 [file peerj-06-5269-s001.xls]

## Sheet: Sheet1
	Flowering period
Orchard code	early	mid-early	middle	mid-late	moderately late	late
Újfehértó	Prima	Prima, Remo		Releika, Resi	Florina	Rewena
Donka		Relinda	Orion	Mutsu, Golden Spur	Florina
Marján	Pinova	Pinova, Relinda	Topaz, Freedom
