# Supplementary material for: Climate-induced phenological shift of apple trees has diverse effects on pollinators, herbivores and natural enemies
Source: PeerJ. 2018 Jul 26;6:e5269. doi: 10.7717/peerj.5269 (PMC6064640; doi:10.7717/peerj.5269)
Supplement: Table S2 — Significant terms are in bold, n = 182 in all cases where sample size is not indicated. ‘Control’ was always the reference level of treatment. Significance of the intercept simply means that it is significantly different from zero. Note that in case of binomial models a logit, while in Poisson, quasi-Poisson and negative binomial models a log link function was used. Last column indicates the proportion of the total variance explained by the random term. [file peerj-06-5269-s002.xls]

## Sheet: Sheet1
	Response variable	Explanatory variables	Estimation (±SE)	P-value	Error structure	Var(random term) / var(residuals)
Tree condition	Sqrt (flowers)	Control (intercept)	13.78 (0.44)	< 0.001	normal	0.02
		Advanced1	-6.35 (0.64)	< 0.001
		Advanced2	-5.64 (0.63)	< 0.001
		Delayed1	-5.71 (0.59)	< 0.001
		Delayed2	-5.63 (0.59)	< 0.001
	Leaf size	Control (intercept)	14.6 (0.87)	< 0.001	normal	0.09
		Advanced1	5.7 (0.67)	< 0.001
		Advanced2	3.2 (0.67)	< 0.001
		Delayed1	-2.4 (0.63)	< 0.001
		Delayed2	-2.8 (0.63)	< 0.001
	Shoot growth	Control (intercept)	63.27 (2.65)	< 0.001	normal	0.311
		Advanced1	0.38 (2.70)	0.887
		Advanced2	-3.8 (2.70)	0.161
		Delayed1	-1.66 (2.53)	0.513
		Delayed2	-0.44 (2.53)	0.861
	Fruit set	Control (intercept)	-2.78 (0.296)	< 0.001	quasi-Poisson	0.38
	(n=62)	Advanced1	-0.04 (0.42)	0.934
		Advanced2	-0.03 (0.41)	0.951
		Delayed1	-2.95 (1.27)	0.024
		Delayed2	-1.18 (0.58)	0.047
Pollinators	Honey bee abundance	Control (intercept)	1.27 (0.15)	< 0.001	negative binomial	0.1
		Advanced1	-0.34 (0.23)	0.14
		Advanced2	0.47 (0.17)	0.007
		Delayed1	1.13 (0.15)	< 0.001
		Delayed2	1.89 (0.14)	< 0.001
		sqrt(flowers)	0.11 (0.01)	< 0.001
	Hoverfly abundance	Control (intercept)	-0.97 (0.30)	0.001	negative binomial	0.136
		Advanced1	-0.20 (0.48)	0.686
		Advanced2	-0.02 (0.43)	0.961
		Delayed1	1.46 (0.31)	< 0.001
		Delayed2	2.46 (0.29)	< 0.001
		sqrt(flowers)	0.099 (0.03)	< 0.001
	Wild bee abundance	Control (intercept)	0.28 (0.22)	0.195	negative binomial	0.05
		Advanced1	2.03 (0.23)	< 0.001
		Advanced2	0.16 (0.29)	0.581
		Delayed1	0.81 (0.24)	< 0.001
		Delayed2	0.67 (0.26)	0.009
		sqrt(flowers)	0.14 (0.03)	< 0.001
	Response variable	Explanatory variables	Estimation (±SE)	P-value	Error structure	Var(random term) / var(residuals)
Herbivores	Occurrence of Anthonomus pomorum	Control (intercept)	0.29 (0.54)	0.594	binomial	~0
		Advanced1	-1.67 (0.96)	0.08
	(n=47)	Advanced2	-1.67 (0.96)	0.08
		Delayed2	-1.99 (0.94)	0.034
	Log(No. capped buds) (infected by A. pomorum, n=34)	Control (intercept)	0.68 (0.22)	0.004	quasi-Poisson	~0
		Advanced1	-1.09 (0.49)	0.035
		Advanced2	-0.13 (0.35)	0.709
	Log(Aphid abundance)	Control (intercept)	0.18 (0.18)	0.325	normal	0.27
		Advanced1	0.43 (0.30)	0.147
		Advanced2	0.15 (0.34)	0.666
		Delayed1	0.77 (0.19)	< 0.001
		Delayed2	-1.32 (0.29)	< 0.001
		PGS in Control	-1.75 (1.36)	0.199
		PGS in Advanced1	3.69 (2.02)	0.070
		PGS in Advanced2	1.47 (2.42)	0.545
		PGS in Delayed1	7.53 (1.53)	< 0.001
		PGS in Delayed2	13.28 (1.69)	< 0.001
	Non-zero log(abundance) of Stephanitis pyri	Control (intercept)	-0.29 (0.22)	0.168	quasi-Poisson	0.66
		Advanced1	-0.15 (0.11)	0.204
		Advanced2	0.04 (0.11)	0.699
	(n=116)	Delayed1	-0.26 (0.11)	0.019
		Delayed2	-0.33 (0.11)	0.004
	Abundance of phytophagous bugs (excl. S. pyri)	Control (intercept)	0.44 (0.42)	0.292	negative binomial	0.54
		Advanced1	-0.42 (0.24)	0.081
		Advanced2	0.01 (0.22)	0.950
		Delayed1	-0.29 (0.22)	0.185
		Delayed2	-0.22 (0.21)	0.290
Natural enemies	Abundance of aphidophagous beetles	Control (intercept)	0.08 (0.22)	0.710	Poisson	0.14
		Advanced1	-0.15 (0.23)	0.507
		Advanced2	-0.54 (0.26)	0.041
		Delayed1	0.36 (0.26)	0.163
		Delayed2	0.99 (0.26)	< 0.001
		Aphid abundance	-0.35 (0.14)	0.014
	Abundance of zoophagous bugs	Control (intercept)	-2.38 (0.56)	< 0.001	negative binomial	0.49
		Advanced1	0.84 (0.57)	0.144
		Advanced2	0.73 (0.57)	0.209
		Delayed1	1.72 (0.51)	< 0.001
		Delayed2	1.74 (0.51)	< 0.001
	Abundance of spiders	Control (intercept)	1.35 (0.15)	< 0.001	negative binomial	0.11
		Advanced1	-0.16 (0.14)	0.250
		Advanced2	-0.104 (0.14)	0.452
		Delayed1	-0.09 (0.13)	0.505
		Delayed2	-0.57 (0.15)	< 0.001
		Log(abundance) of S. pyri in Control	0.36 (0.17)	0.034
		Log(abundance) of S. pyri in Advanced1	-0.64 (0.23)	0.005
		Log(abundance) of S. pyri in Advanced2	-0.003 (0.21)	0.987
		Log(abundance) of S. pyri in Delayed1	-0.37 (0.23)	0.108
		Log(abundance) of S. pyri in Delayed2	-0.35 (0.25)	0.169
