# Supplementary material for: Climate-induced phenological shift of apple trees has diverse effects on pollinators, herbivores and natural enemies
Source: PeerJ. 2018 Jul 26;6:e5269. doi: 10.7717/peerj.5269 (PMC6064640; doi:10.7717/peerj.5269)
Supplement: Table S3 [file peerj-06-5269-s003.ods]

## Sheet: Sheet1
	Species	Abbreviation
	Wild bees (Hymenoptera: Apoidea)
	Andrena barbilabris (Kirby, 1802)	Andbar
	Andrena dorsata (Kirby, 1802)	Anddor
	Andrena flavipes Panzer, 1799	Andfla
	Andrena haemorrhoa (Fabricius, 1781)	Andhae
	Andrena nitida (Müller, 1776)	Andnit
	Andrena ovatula (Kirby, 1802)	Andova
	Andrena varians (Kirby, 1802)	Andvar
	Anthidium manicatum (Linnaeus, 1758)	Antman
	Anthophora plumipes (Pallas, 1772)	Antplu
	Bombus lapidarius (Linnaeus, 1758)	Bomlap
	Bombus pascuorum (Scopoli, 1763)	Bompas
	Bombus terrestris (Linnaeus, 1758)	Bomter
	Ceratina nigrolabiata Friese 1896	Cernig
	Colletes cunicularius (Linnaeus, 1761)	Colcun
	Eucera nigrescens Pérez, 1879	Eucnig
	Halictus maculatus Smith, 1848	Halmac
	Halictus subauratus (Rossi, 1792)	Halsub
	Hylaeus annularis Kirby, 1802	Hylann
	Hylaeus communis Nylander, 1852	Hylcom
	Hylaeus gibbus Saunders, 1850	Hylgib
	Hylaeus gracilicornis (Morawitz, 1867)	Hylgra
	Hylaeus moricei (Friese, 1898)	Hylmor
	Lasioglossum calceatum (Scopoli, 1763)	Lascal
	Lasioglossum fulvicorne (Kirby, 1802)	Lasful
	Lasioglossum interruptum (Panzer, 1798)	Lasint
	Lasioglossum leucaheneus Ebmer, 1972	Lasleu
	Lasioglossum leucozonium (Schrank, 1781)	Lasleu
	Lasioglossum lucidulum (Schenck, 1861)	Lasluc
	Lasioglossum morio (Fabricius, 1793)	Lasmor
	Lasioglossum pauxillum (Schenck, 1853)	Laspau
	Lasioglossum politum (Schenck, 1853)	Laspol
	Lasioglossum punctatissimum (Schenck, 1853)	Laspun
	Lasioglossum pygmaeum (Schenck, 1853)	Laspyg
	Lasioglossum sexstrigatum (Schenck, 1870)	Lassex
	Megachile centuncularis (Linnaeus, 1758)	Megcen
	Osmia bicolor (Schrank, 1781)	Osmbic
	Osmia caerulescens (Linnaeus, 1758)	Osmcae
	Osmia cornuta (Latreille, 1805)	Osmcor
	Osmia rufa (Panzer, 1806)	Osmruf
	Species	Abbreviation
	Phytophagous bugs (Hemiptera: Heteroptera)
	Beosus maritimus (Scopoli, 1763)	Beomar
	Brachycarenus tigrinus (Schilling, 1829)	Bratig
	Camptopus lateralis (Germar, 1817)	Camlat
	Carpocoris purpureipennis (De Geer, 1773)	Carpur
	Chlamydatus pullus (Reuter, 1870)	Chlpul
	Coreus marginatus (Linnaeus, 1758)	Cormar
	Dolycoris baccarum (Linnaeus, 1758)	Dolbac
	Eurydema dominulus (Scopoli, 1763)	Eurdom
	Eurydema oleraceum (Linnaeus, 1758)	Eurole
	Graphosoma lineatum (Linnaeus, 1758)	Gralin
	Kleidocerys resedae (Panzer, 1797)	Kleres
	Lygaeus equestris (Linnaeus, 1758)	Lygequ
	Lygaeus simulans (Deckert, 1985)	Lygsim
	Lygus rugulipennis (Poppius, 1911)	Lygrug
	Megalonotus chiragra (Thomson, 1870)	Megchi
	Metopoplax origani (Kolenati, 1845)	Metori
	Neottiglossa leporina (Herrich-Schäffer, 1830)	Neolep
	Notostira elongata (Geoffroy, 1785)	Notelo
	Nysius senecionis (Schilling)	Nyssen
	Nysius thymi (Wolff, 1804)	Nysthy
	Odontoscelis dorsalis (Fabricius, 1798)	Ododor
	Oxycarenus pallens (Herrich-Schäffer, 1850)	Oxypal
	Palomena prasina (Linnaeus, 1761)	Palpra
	Peritrechus gracilicornis Puton, 1877	Pergra
	Piesma maculatum (Laporte, 1833)	Piemac
	Pyrrhocoris apterus (Linnaeus, 1758)	Pyrapt
	Rhyparochromus vulgaris (Schilling, 1829)	Rhyvul
	Stictopleurus crassicornis (Linnaeus, 1758)	Sticra
	Stictopleurus punctatonervosus (Goeze, 1778)	Stipun
	Tritomegas sexmaculatus (Rambur, 1839)	Trisex
	Aphidophagous beetles (Coleoptera: Coccinellidae)
	Adalia bipunctata (Linnaeus 1758)	Adabip
	Adalia decempunctata (Linnaeus, 1758)	Adadec
	Agrypnus murinus (Linnaeus, 1758)	Agrmur
	Cantharis rustica Fallen, 1807	Canrus
	Coccinella septempunctata Linnaeus, 1758	Cocsep
	Coccinula quatuordecimpustulata (Linnaeus, 1758)	Cocqua
	Exochomus quadripustulatus Linnaeus, 1758	Exoqua
	Harmonia axyridis Pallas, 1773	Haraxy
	Hippodamia tredecimpunctata Linnaeus, 1758	Hiptre
	Hippodamia variegata Goeze, 1777	Hipvar
	Platynaspis luteorubra (Goeze, 1777)	Plalut
	Propylea quatuordecimpunctata (Linnaeus, 1758)	Proqua
	Species	Abbreviation
	Spiders (Araneae)
	Agalenatea redii (Scopoli, 1763)	Agared
	Araneus diadematus Clerck, 1757	Aradia
	Argenna subnigra (O. P.-Cambridge, 1861)	Argsub
	Bathyphantes gracilis (Blackwall, 1841)	Batgra
	Carrhotus xanthogramma (Latreille, 1819)	Cahxan
	Cheiracanthium elegans Thorell, 1875	Cheele
	Cheiracanthium mildei L. Koch, 1864	Chemil
	Clubiona frutetorum L. Koch, 1866	Clufru
	Dictyna arundinacea (Linnaeus, 1758)	Dicaru
	Enoplognatha latimana Hippa & Oksala, 1982	Enolat
	Erigone dentipalpis (Wider, 1834)	Eriden
	Macaroeris (Eris) nidicolens (Walckenaer, 1802)	Ersnid
	Evarcha arcuata (Clerck, 1757)	Evaarc
	Evarcha falcata (Clerck, 1757)	Evafal
	Gongylidiellum murcidum Simon, 1884	Gonmur
	Heliophanus auratus C.L. Koch, 1835	Helaur
	Heliophanus cupreus (Walckenaer, 1802)	Helcup
	Heliophanus flavipes (Hahn, 1832)	Helfla
	Hypsosinga pygmaea (Sundevall, 1831)	Hyppyg
	Mangora acalypha (Walckenaer, 1802)	Manaca
	Marpissa nivoyi (Lucas, 1846)	Marniv
	Meioneta rurestris (C.L.Koch, 1836)	Meirur
	Ebrechtella (Misumenops) tricuspidata (Fabricius, 1775)	Miotri
	Misumena vatia (Clerck, 1757)	Misvat
	Neottiura bimaculata (Linnaeus, 1767)	Neobim
	Oxyopes ramosus (Martini & Goeze, 1778)	Oxyram
	Ozyptila trux (Blackwall, 1846)	Ozytru
	Philodromus cespitum (Walckenaer, 1802)	Phices
	Pirata piraticus (Clerck, 1757)	Pirpir
	Pseudicius encarpatus (Walckenaer, 1802)	Pseenc
	Salticus scenicus (Clerck, 1757)	Salsce
	Salticus zebraneus (C.L. Koch, 1837)	Salzeb
	Phylloneta (Theridion) impressum L. Koch, 1881	Theimp
	Theridion pinastri L. Koch, 1872	Thepin
	Platnickina (Theridion) tincta (Walckenaer, 1802)	Thetin
	Tmarus piger (Walckenaer, 1802)	Tmapig
	Tmarus stellio Simon, 1875	Tmaste
	Uloborus walckenaerius Latreille, 1806	Ulowal
	Xysticus cristatus (Clerck, 1757)	Xyscri
	Xysticus ulmi (Hahn, 1832)	Xysulm
