# Supplementary material for: Climate-induced phenological shift of apple trees has diverse effects on pollinators, herbivores and natural enemies
Source: PeerJ. 2018 Jul 26;6:e5269. doi: 10.7717/peerj.5269 (PMC6064640; doi:10.7717/peerj.5269)
Supplement: Table S4 — Two separate analyses were run for each group with treatment and orchard as constrained terms, respectively. Significance of the constraint term was tested by a permutation test (104 permutations). Significant terms are in bold. [file peerj-06-5269-s004.xls]

## Sheet: Sheet1
	Treatment			Orchard
Group	Pseudo-F	p	prop. of variance explained	Pseudo-F	p	prop. of variance explained
Wild bees	6.19	< 0.001	0.123	3.17	< 0.001	0.034
Phytophagous bugs	1.48	0.067	0.032	11.27	< 0.001	0.112
Aphidophagous beetles	1.91	0.026	0.0413	1.6	0.127	0.0175
Spiders	1.34	0.059	0.0295	3.27	< 0.001	0.0352
