# Supplementary material for: Climate-induced phenological shift of apple trees has diverse effects on pollinators, herbivores and natural enemies
Source: PeerJ. 2018 Jul 26;6:e5269. doi: 10.7717/peerj.5269 (PMC6064640; doi:10.7717/peerj.5269)
Supplement: Data S2 — Each sheet of the file contains a data table used for analysis. [file peerj-06-5269-s014.xls]

## Sheet: poll_anal3.csv
treeID	Apimel	Bombus_t	Wildbee	Wildbee_t	mbloss	site	block1	block2	kezeles	treatment2	treatment	Kihelyezes	Group.1	hoverfly	beetle	butterfly	egyeb
DO-HH1 I/1	13	0	1	1	65.5	Donka	1	1	hutohaz	hutohaz1	ch1	4	Donkach1/1/1	1	4	0	0
DO-HH1 I/2	16	0	1	1	72.5	Donka	1	1	hutohaz	hutohaz1	ch1	4	Donkach1/1/2	3	1	0	0
DO-HH1 I/3	5	0	3	3	32.5	Donka	1	1	hutohaz	hutohaz1	ch1	4	Donkach1/1/3	3	3	1	0
DO-HH1 I/4	1	0	0	0	2	Donka	1	1	hutohaz	hutohaz1	ch1	4	Donkach1/1/4	0	0	0	1
DO-HH1 I/5	3	0	4	4	61.5	Donka	1	1	hutohaz	hutohaz1	ch1	4	Donkach1/1/5	4	1	0	0
DO-HH1 II/10	15	0	1	1	71.5	Donka	2	2	hutohaz	hutohaz1	ch1	4	Donkach1/2/10	7	0	0	0
DO-HH1 II/11	11	0	4	4	54	Donka	2	2	hutohaz	hutohaz1	ch1	4	Donkach1/2/11	3	1	1	0
DO-HH1 II/12	16	0	1	1	36	Donka	2	2	hutohaz	hutohaz1	ch1	4	Donkach1/2/12	1	0	0	0
DO-HH1 II/13	8	0	3	3	63	Donka	2	2	hutohaz	hutohaz1	ch1	4	Donkach1/2/13	3	5	0	0
DO-HH1 II/6	8	0	4	4	51.5	Donka	2	2	hutohaz	hutohaz1	ch1	4	Donkach1/2/6	0	1	0	0
DO-HH1 II/7	10	0	1	1	63.5	Donka	2	2	hutohaz	hutohaz1	ch1	4	Donkach1/2/7	2	3	0	0
DO-HH1 II/8	33	0	1	1	57	Donka	2	2	hutohaz	hutohaz1	ch1	4	Donkach1/2/8	1	5	0	0
DO-HH1 II/9	19	0	6	6	88	Donka	2	2	hutohaz	hutohaz1	ch1	4	Donkach1/2/9	3	1	0	0
DO-HH2 I/1	16	0	5	5	113	Donka	1	1	hutohaz	hutohaz2	ch2	5	Donkach2/1/1	14	0	0	0
DO-HH2 I/2	25	0	6	6	95	Donka	1	1	hutohaz	hutohaz2	ch2	5	Donkach2/1/2	3	1	2	1
DO-HH2 I/3	7	0	1	1	18.5	Donka	1	1	hutohaz	hutohaz2	ch2	5	Donkach2/1/3	4	0	0	1
DO-HH2 I/4	23	0	0	0	43.5	Donka	1	1	hutohaz	hutohaz2	ch2	5	Donkach2/1/4	5	1	0	0
DO-HH2 II/10	27	0	4	4	109	Donka	2	2	hutohaz	hutohaz2	ch2	5	Donkach2/2/10	9	3	0	1
DO-HH2 II/11	2	0	2	2	9	Donka	2	2	hutohaz	hutohaz2	ch2	5	Donkach2/2/11	0	0	0	0
DO-HH2 II/12	8	0	0	0	21	Donka	2	2	hutohaz	hutohaz2	ch2	5	Donkach2/2/12	5	1	0	0
DO-HH2 II/13	36	0	3	3	141	Donka	2	2	hutohaz	hutohaz2	ch2	5	Donkach2/2/13	12	3	0	1
DO-HH2 II/5	21	0	10	10	82.5	Donka	2	2	hutohaz	hutohaz2	ch2	5	Donkach2/2/5	1	3	0	0
DO-HH2 II/6	18	1	10	11	36.5	Donka	2	2	hutohaz	hutohaz2	ch2	5	Donkach2/2/6	10	0	0	0
DO-HH2 II/7	14	0	1	1	29	Donka	2	2	hutohaz	hutohaz2	ch2	5	Donkach2/2/7	4	4	0	0
DO-HH2 II/8	14	0	1	1	96.5	Donka	2	2	hutohaz	hutohaz2	ch2	5	Donkach2/2/8	12	0	0	0
DO-HH2 II/9	18	0	3	3	83.5	Donka	2	2	hutohaz	hutohaz2	ch2	5	Donkach2/2/9	4	0	0	0
DO-ÜH1 I/1	5	0	3	3	58	Donka	1	1	uveghaz	uveghaz1	gh1	1	Donkagh1/1/1	1	1	0	0
DO-ÜH1 I/2	3	0	4	4	60.5	Donka	1	1	uveghaz	uveghaz1	gh1	1	Donkagh1/1/2	1	0	0	1
DO-ÜH1 I/3	3	0	4	4	69.5	Donka	1	1	uveghaz	uveghaz1	gh1	1	Donkagh1/1/3	0	0	0	0
DO-ÜH1 I/4	1	0	8	8	53.5	Donka	1	1	uveghaz	uveghaz1	gh1	1	Donkagh1/1/4	1	0	0	0
DO-ÜH1 II/10	3	0	13	13	86.5	Donka	2	2	uveghaz	uveghaz1	gh1	1	Donkagh1/2/10	3	2	0	0
DO-ÜH1 II/5	4	0	6	6	45	Donka	2	2	uveghaz	uveghaz1	gh1	1	Donkagh1/2/5	0	0	0	0
DO-ÜH1 II/6	7	0	4	4	29	Donka	2	2	uveghaz	uveghaz1	gh1	1	Donkagh1/2/6	0	0	0	0
DO-ÜH1 II/7	6	0	4	4	13.5	Donka	2	2	uveghaz	uveghaz1	gh1	1	Donkagh1/2/7	0	0	0	0
DO-ÜH1 II/8	6	0	11	11	87.5	Donka	2	2	uveghaz	uveghaz1	gh1	1	Donkagh1/2/8	0	0	0	0
DO-ÜH1 II/9	1	3	2	5	17	Donka	2	2	uveghaz	uveghaz1	gh1	1	Donkagh1/2/9	2	0	0	0
DO-ÜH2 I/1	12	0	0	0	71	Donka	1	1	uveghaz	uveghaz2	gh2	2	Donkagh2/1/1	0	0	0	0
DO-ÜH2 I/2	9	0	1	1	74.5	Donka	1	1	uveghaz	uveghaz2	gh2	2	Donkagh2/1/2	0	0	0	0
DO-ÜH2 I/3	11	0	5	5	155.5	Donka	1	1	uveghaz	uveghaz2	gh2	2	Donkagh2/1/3	0	2	0	0
DO-ÜH2 I/4	6	0	1	1	53.5	Donka	1	1	uveghaz	uveghaz2	gh2	2	Donkagh2/1/4	0	0	0	0
DO-ÜH2 II/10	9	0	0	0	101	Donka	2	2	uveghaz	uveghaz2	gh2	2	Donkagh2/2/10	0	0	0	0
DO-ÜH2 II/5	7	0	1	1	76	Donka	2	2	uveghaz	uveghaz2	gh2	2	Donkagh2/2/5	0	2	0	0
DO-ÜH2 II/6	7	0	6	6	167	Donka	2	2	uveghaz	uveghaz2	gh2	2	Donkagh2/2/6	0	1	0	3
DO-ÜH2 II/7	0	0	0	0	6	Donka	2	2	uveghaz	uveghaz2	gh2	2	Donkagh2/2/7	0	0	0	0
DO-ÜH2 II/8	4	0	0	0	71	Donka	2	2	uveghaz	uveghaz2	gh2	2	Donkagh2/2/8	1	1	0	0
DO-ÜH2 II/9	8	0	1	1	76	Donka	2	2	uveghaz	uveghaz2	gh2	2	Donkagh2/2/9	0	0	0	0
DO-K I/1	11	0	0	0	187.5	Donka	1	1	kontroll	kontroll	k	3	Donkak/1/1	1	0	0	0
DO-K I/2	6	0	3	3	166.5	Donka	1	1	kontroll	kontroll	k	3	Donkak/1/2	2	0	0	0
DO-K I/3	6	0	0	0	217.5	Donka	1	1	kontroll	kontroll	k	3	Donkak/1/3	0	2	0	0
DO-K I/4	2	0	1	1	125	Donka	1	1	kontroll	kontroll	k	3	Donkak/1/4	0	0	0	0
DO-K II/10	9	0	4	4	318	Donka	2	2	kontroll	kontroll	k	3	Donkak/2/10	1	1	0	1
DO-K II/11	9	0	3	3	260	Donka	2	2	kontroll	kontroll	k	3	Donkak/2/11	2	0	0	0
DO-K II/12	13	0	3	3	252	Donka	2	2	kontroll	kontroll	k	3	Donkak/2/12	2	1	0	0
DO-K II/13	5	0	6	6	265	Donka	2	2	kontroll	kontroll	k	3	Donkak/2/13	2	0	0	0
DO-K II/14	8	0	7	7	205	Donka	2	2	kontroll	kontroll	k	3	Donkak/2/14	0	1	0	1
DO-K II/5	13	1	4	5	162	Donka	2	2	kontroll	kontroll	k	3	Donkak/2/5	0	0	0	0
DO-K II/6	11	0	3	3	230	Donka	2	2	kontroll	kontroll	k	3	Donkak/2/6	2	1	0	0
DO-K II/7	9	1	3	4	177.5	Donka	2	2	kontroll	kontroll	k	3	Donkak/2/7	0	4	0	0
DO-K II/8	5	0	2	2	120.5	Donka	2	2	kontroll	kontroll	k	3	Donkak/2/8	2	0	0	0
DO-K II/9	11	0	6	6	291	Donka	2	2	kontroll	kontroll	k	3	Donkak/2/9	1	0	0	0
MA-HH1 I/1	10	0	20	20	225.5	Marján	1	3	hutohaz	hutohaz1	ch1	4	Marjánch1/1/1	2	3	0	0
MA-HH1 I/2	9	0	1	1	23.5	Marján	1	3	hutohaz	hutohaz1	ch1	4	Marjánch1/1/2	4	5	0	0
MA-HH1 I/3	14	0	15	15	54	Marján	1	3	hutohaz	hutohaz1	ch1	4	Marjánch1/1/3	2	1	0	0
MA-HH1 I/4	4	0	5	5	15	Marján	1	3	hutohaz	hutohaz1	ch1	4	Marjánch1/1/4	1	1	0	0
MA-HH1 I/5	6	0	6	6	27.5	Marján	1	3	hutohaz	hutohaz1	ch1	4	Marjánch1/1/5	0	5	0	0
MA-HH1 II/10	9	0	2	2	57.5	Marján	2	4	hutohaz	hutohaz1	ch1	4	Marjánch1/2/10	0	28	0	0
MA-HH1 II/11	18	0	1	1	87.5	Marján	2	4	hutohaz	hutohaz1	ch1	4	Marjánch1/2/11	8	19	0	0
MA-HH1 II/6	16	0	5	5	239.5	Marján	2	4	hutohaz	hutohaz1	ch1	4	Marjánch1/2/6	1	13	0	0
MA-HH1 II/7	11	0	3	3	65.5	Marján	2	4	hutohaz	hutohaz1	ch1	4	Marjánch1/2/7	3	23	1	0
MA-HH1 II/8	6	0	10	10	106.5	Marján	2	4	hutohaz	hutohaz1	ch1	4	Marjánch1/2/8	4	37	1	1
MA-HH1 II/9	5	0	6	6	67	Marján	2	4	hutohaz	hutohaz1	ch1	4	Marjánch1/2/9	1	5	0	0
MA-HH1 III/12	0	0	0	0	5.5	Marján	3	5	hutohaz	hutohaz1	ch1	4	Marjánch1/3/12	0	1	0	0
MA-HH1 III/13	0	0	0	0	17	Marján	3	5	hutohaz	hutohaz1	ch1	4	Marjánch1/3/13	1	9	0	0
MA-HH2 I/1	25	0	0	0	48.5	Marján	1	3	hutohaz	hutohaz2	ch2	5	Marjánch2/1/1	6	9	0	0
MA-HH2 I/2	19	1	12	13	77	Marján	1	3	hutohaz	hutohaz2	ch2	5	Marjánch2/1/2	3	5	0	0
MA-HH2 I/3	25	0	4	4	29.5	Marján	1	3	hutohaz	hutohaz2	ch2	5	Marjánch2/1/3	0	0	1	0
MA-HH2 I/4	22	0	5	5	49	Marján	1	3	hutohaz	hutohaz2	ch2	5	Marjánch2/1/4	4	0	0	0
MA-HH2 I/5	49	0	14	14	124	Marján	1	3	hutohaz	hutohaz2	ch2	5	Marjánch2/1/5	2	22	0	0
MA-HH2 II/10	20	0	1	1	50.5	Marján	2	4	hutohaz	hutohaz2	ch2	5	Marjánch2/2/10	5	17	0	0
MA-HH2 II/6	13	0	7	7	74	Marján	2	4	hutohaz	hutohaz2	ch2	5	Marjánch2/2/6	3	4	0	1
MA-HH2 II/7	20	0	1	1	26	Marján	2	4	hutohaz	hutohaz2	ch2	5	Marjánch2/2/7	5	6	0	0
MA-HH2 II/8	23	0	2	2	40.5	Marján	2	4	hutohaz	hutohaz2	ch2	5	Marjánch2/2/8	8	6	0	0
MA-HH2 II/9	28	0	5	5	90	Marján	2	4	hutohaz	hutohaz2	ch2	5	Marjánch2/2/9	6	12	0	0
MA-HH2 III/11	15	0	1	1	57	Marján	3	5	hutohaz	hutohaz2	ch2	5	Marjánch2/3/11	6	13	1	0
MA-HH2 III/12	8	0	1	1	29	Marján	3	5	hutohaz	hutohaz2	ch2	5	Marjánch2/3/12	2	9	1	0
MA-HH2 III/13	22	0	3	3	170.5	Marján	3	5	hutohaz	hutohaz2	ch2	5	Marjánch2/3/13	8	12	1	1
MA-ÜH1 I/1	0	1	12	13	74	Marján	1	3	uveghaz	uveghaz1	gh1	1	Marjángh1/1/1	0	0	0	0
MA-ÜH1 I/2	0	0	7	7	19	Marján	1	3	uveghaz	uveghaz1	gh1	1	Marjángh1/1/2	0	0	0	0
MA-ÜH1 I/3	0	0	8	8	49.5	Marján	1	3	uveghaz	uveghaz1	gh1	1	Marjángh1/1/3	0	0	0	0
MA-ÜH1 I/4	0	1	7	8	68.5	Marján	1	3	uveghaz	uveghaz1	gh1	1	Marjángh1/1/4	0	0	0	0
MA-ÜH1 II/5	0	1	4	5	42	Marján	2	4	uveghaz	uveghaz1	gh1	1	Marjángh1/2/5	0	0	0	0
MA-ÜH1 II/6	0	0	0	0	0	Marján	2	4	uveghaz	uveghaz1	gh1	1	Marjángh1/2/6	0	0	0	0
MA-ÜH1 II/7	4	0	8	8	89	Marján	2	4	uveghaz	uveghaz1	gh1	1	Marjángh1/2/7	0	5	0	0
MA-ÜH1 II/8	3	1	9	10	95	Marján	2	4	uveghaz	uveghaz1	gh1	1	Marjángh1/2/8	1	0	0	0
MA-ÜH1 III/10	0	1	7	8	50	Marján	3	5	uveghaz	uveghaz1	gh1	1	Marjángh1/3/10	0	0	0	0
MA-ÜH1 III/9	1	1	11	12	118	Marján	3	5	uveghaz	uveghaz1	gh1	1	Marjángh1/3/9	0	11	0	0
MA-ÜH2 I/1	0	0	0	0	47	Marján	1	3	uveghaz	uveghaz2	gh2	2	Marjángh2/1/1	0	3	0	0
MA-ÜH2 I/2	0	0	0	0	38	Marján	1	3	uveghaz	uveghaz2	gh2	2	Marjángh2/1/2	0	0	0	0
MA-ÜH2 I/3	0	0	2	2	83	Marján	1	3	uveghaz	uveghaz2	gh2	2	Marjángh2/1/3	1	0	0	0
MA-ÜH2 I/4	0	0	0	0	6	Marján	1	3	uveghaz	uveghaz2	gh2	2	Marjángh2/1/4	0	1	0	0
MA-ÜH2 II/5	2	0	0	0	26	Marján	2	4	uveghaz	uveghaz2	gh2	2	Marjángh2/2/5	0	6	0	0
MA-ÜH2 II/6	1	2	2	4	36.5	Marján	2	4	uveghaz	uveghaz2	gh2	2	Marjángh2/2/6	2	6	0	0
MA-ÜH2 II/7	0	0	1	1	61.5	Marján	2	4	uveghaz	uveghaz2	gh2	2	Marjángh2/2/7	3	0	0	0
MA-ÜH2 II/8	2	0	2	2	38.5	Marján	2	4	uveghaz	uveghaz2	gh2	2	Marjángh2/2/8	1	0	0	2
MA-ÜH2 III/10	1	1	1	2	47	Marján	3	5	uveghaz	uveghaz2	gh2	2	Marjángh2/3/10	0	6	0	0
MA-ÜH2 III/9	0	0	0	0	3.5	Marján	3	5	uveghaz	uveghaz2	gh2	2	Marjángh2/3/9	0	4	0	0
MA-K I/1	3	0	1	1	239	Marján	1	3	kontroll	kontroll	k	3	Marjánk/1/1	2	7	0	0
MA-K I/2	0	0	0	0	295	Marján	1	3	kontroll	kontroll	k	3	Marjánk/1/2	0	2	0	0
MA-K I/3	1	0	1	1	193.5	Marján	1	3	kontroll	kontroll	k	3	Marjánk/1/3	0	2	0	1
MA-K I/4	0	0	2	2	60	Marján	1	3	kontroll	kontroll	k	3	Marjánk/1/4	0	0	0	0
MA-K I/5	3	0	0	0	85.5	Marján	1	3	kontroll	kontroll	k	3	Marjánk/1/5	0	5	0	0
MA-K II/10	5	0	4	4	115	Marján	2	4	kontroll	kontroll	k	3	Marjánk/2/10	1	0	0	0
MA-K II/11	3	0	3	3	233.5	Marján	2	4	kontroll	kontroll	k	3	Marjánk/2/11	0	0	0	1
MA-K II/12	5	0	1	1	177	Marján	2	4	kontroll	kontroll	k	3	Marjánk/2/12	0	22	0	0
MA-K II/6	7	0	3	3	227.5	Marján	2	4	kontroll	kontroll	k	3	Marjánk/2/6	0	6	0	0
MA-K II/7	5	0	2	2	227	Marján	2	4	kontroll	kontroll	k	3	Marjánk/2/7	0	5	0	0
MA-K II/8	5	2	5	7	273.5	Marján	2	4	kontroll	kontroll	k	3	Marjánk/2/8	0	0	0	0
MA-K II/9	7	0	1	1	152.5	Marján	2	4	kontroll	kontroll	k	3	Marjánk/2/9	0	5	0	0
MA-K III/13	2	0	2	2	140	Marján	3	5	kontroll	kontroll	k	3	Marjánk/3/13	0	7	0	0
MA-K III/14	1	0	0	0	297.5	Marján	3	5	kontroll	kontroll	k	3	Marjánk/3/14	0	20	0	0
SZA-HH1 I/1	16	0	1	1	114	Szabó	1	6	hutohaz	hutohaz1	ch1	4	Szabóch1/1/1	1	6	0	0
SZA-HH1 I/2	12	0	1	1	170.5	Szabó	1	6	hutohaz	hutohaz1	ch1	4	Szabóch1/1/2	1	1	0	0
SZA-HH1 I/3	18	0	2	2	105	Szabó	1	6	hutohaz	hutohaz1	ch1	4	Szabóch1/1/3	0	3	0	0
SZA-HH1 I/4	19	0	1	1	106.5	Szabó	1	6	hutohaz	hutohaz1	ch1	4	Szabóch1/1/4	2	3	0	1
SZA-HH1 I/5	12	0	2	2	100	Szabó	1	6	hutohaz	hutohaz1	ch1	4	Szabóch1/1/5	0	10	0	1
SZA-HH1 II/6	5	0	0	0	31.5	Szabó	2	7	hutohaz	hutohaz1	ch1	4	Szabóch1/2/6	1	3	0	0
SZA-HH1 II/7	15	0	2	2	101.5	Szabó	2	7	hutohaz	hutohaz1	ch1	4	Szabóch1/2/7	1	4	0	0
SZA-HH1 II/8	22	0	0	0	99	Szabó	2	7	hutohaz	hutohaz1	ch1	4	Szabóch1/2/8	1	5	0	0
SZA-HH1 II/9	16	0	1	1	100.5	Szabó	2	7	hutohaz	hutohaz1	ch1	4	Szabóch1/2/9	0	3	0	0
SZA-HH1 III/10	5	0	1	1	63.5	Szabó	3	8	hutohaz	hutohaz1	ch1	4	Szabóch1/3/10	0	3	0	0
SZA-HH1 III/11	8	1	0	1	58	Szabó	3	8	hutohaz	hutohaz1	ch1	4	Szabóch1/3/11	1	2	0	0
SZA-HH1 III/12	3	0	0	0	26	Szabó	3	8	hutohaz	hutohaz1	ch1	4	Szabóch1/3/12	0	1	0	0
SZA-HH1 III/13	8	0	0	0	81	Szabó	3	8	hutohaz	hutohaz1	ch1	4	Szabóch1/3/13	0	0	0	0
SZA-HH2 I/1	33	0	0	0	50	Szabó	1	6	hutohaz	hutohaz2	ch2	5	Szabóch2/1/1	1	0	0	0
SZA-HH2 I/2	28	0	0	0	71.5	Szabó	1	6	hutohaz	hutohaz2	ch2	5	Szabóch2/1/2	3	0	0	0
SZA-HH2 I/3	32	0	0	0	87.5	Szabó	1	6	hutohaz	hutohaz2	ch2	5	Szabóch2/1/3	2	1	0	0
SZA-HH2 I/4	20	0	0	0	24.5	Szabó	1	6	hutohaz	hutohaz2	ch2	5	Szabóch2/1/4	1	2	0	0
SZA-HH2 I/5	15	2	0	2	41	Szabó	1	6	hutohaz	hutohaz2	ch2	5	Szabóch2/1/5	3	0	0	0
SZA-HH2 II/6	34	0	2	2	141	Szabó	2	7	hutohaz	hutohaz2	ch2	5	Szabóch2/2/6	4	0	0	0
SZA-HH2 II/7	33	0	0	0	60.5	Szabó	2	7	hutohaz	hutohaz2	ch2	5	Szabóch2/2/7	1	0	0	1
SZA-HH2 II/8	25	0	1	1	81.5	Szabó	2	7	hutohaz	hutohaz2	ch2	5	Szabóch2/2/8	1	0	0	0
SZA-HH2 II/9	34	0	0	0	133.5	Szabó	2	7	hutohaz	hutohaz2	ch2	5	Szabóch2/2/9	2	1	0	0
SZA-HH2 III/10	23	0	0	0	89	Szabó	3	8	hutohaz	hutohaz2	ch2	5	Szabóch2/3/10	7	0	0	0
SZA-HH2 III/11	27	0	0	0	61	Szabó	3	8	hutohaz	hutohaz2	ch2	5	Szabóch2/3/11	3	1	0	0
SZA-HH2 III/12	32	0	0	0	144	Szabó	3	8	hutohaz	hutohaz2	ch2	5	Szabóch2/3/12	3	1	0	0
SZA-HH2 III/13	30	0	0	0	93	Szabó	3	8	hutohaz	hutohaz2	ch2	5	Szabóch2/3/13	4	0	0	0
SZA-ÜH1 I/1	3	2	9	11	156.5	Szabó	1	6	uveghaz	uveghaz1	gh1	1	Szabógh1/1/1	0	0	0	0
SZA-ÜH1 I/2	6	1	4	5	79.5	Szabó	1	6	uveghaz	uveghaz1	gh1	1	Szabógh1/1/2	0	0	0	0
SZA-ÜH1 I/3	4	1	10	11	142.5	Szabó	1	6	uveghaz	uveghaz1	gh1	1	Szabógh1/1/3	0	0	0	0
SZA-ÜH1 II/4	1	2	13	15	33.5	Szabó	2	7	uveghaz	uveghaz1	gh1	1	Szabógh1/2/4	0	0	0	0
SZA-ÜH1 II/5	1	0	11	11	17	Szabó	2	7	uveghaz	uveghaz1	gh1	1	Szabógh1/2/5	0	0	0	0
SZA-ÜH1 II/6	0	1	10	11	48.5	Szabó	2	7	uveghaz	uveghaz1	gh1	1	Szabógh1/2/6	0	0	0	0
SZA-ÜH1 II/7	1	1	9	10	27	Szabó	2	7	uveghaz	uveghaz1	gh1	1	Szabógh1/2/7	0	0	0	0
SZA-ÜH1 III/10	0	0	11	11	39	Szabó	3	8	uveghaz	uveghaz1	gh1	1	Szabógh1/3/10	0	0	0	0
SZA-ÜH1 III/8	4	0	9	9	124.5	Szabó	3	8	uveghaz	uveghaz1	gh1	1	Szabógh1/3/8	0	0	0	0
SZA-ÜH1 III/9	0	3	10	13	71	Szabó	3	8	uveghaz	uveghaz1	gh1	1	Szabógh1/3/9	0	0	0	0
SZA-ÜH2 I/1	7	1	0	1	89	Szabó	1	6	uveghaz	uveghaz2	gh2	2	Szabógh2/1/1	0	0	0	2
SZA-ÜH2 I/2	7	1	1	2	83.5	Szabó	1	6	uveghaz	uveghaz2	gh2	2	Szabógh2/1/2	0	0	0	0
SZA-ÜH2 I/3	9	0	0	0	72.5	Szabó	1	6	uveghaz	uveghaz2	gh2	2	Szabógh2/1/3	1	0	0	1
SZA-ÜH2 I/4	6	0	0	0	98	Szabó	1	6	uveghaz	uveghaz2	gh2	2	Szabógh2/1/4	2	0	0	0
SZA-ÜH2 II/5	16	0	0	0	52	Szabó	2	7	uveghaz	uveghaz2	gh2	2	Szabógh2/2/5	0	0	0	0
SZA-ÜH2 II/6	11	0	0	0	76	Szabó	2	7	uveghaz	uveghaz2	gh2	2	Szabógh2/2/6	0	0	0	0
SZA-ÜH2 II/7	10	0	0	0	41.5	Szabó	2	7	uveghaz	uveghaz2	gh2	2	Szabógh2/2/7	0	0	0	0
SZA-ÜH2 II/8	14	0	1	1	138	Szabó	2	7	uveghaz	uveghaz2	gh2	2	Szabógh2/2/8	0	4	0	1
SZA-ÜH2 III/10	5	4	1	5	90	Szabó	3	8	uveghaz	uveghaz2	gh2	2	Szabógh2/3/10	0	0	0	0
SZA-ÜH2 III/11	7	4	3	7	237.5	Szabó	3	8	uveghaz	uveghaz2	gh2	2	Szabógh2/3/11	1	1	0	0
SZA-ÜH2 III/9	9	0	2	2	96.5	Szabó	3	8	uveghaz	uveghaz2	gh2	2	Szabógh2/3/9	0	0	0	0
SZA-K I/1	5	0	4	4	235.5	Szabó	1	6	kontroll	kontroll	k	3	Szabók/1/1	1	2	0	0
SZA-K I/2	2	0	0	0	222.5	Szabó	1	6	kontroll	kontroll	k	3	Szabók/1/2	2	13	0	0
SZA-K I/3	6	0	1	1	217	Szabó	1	6	kontroll	kontroll	k	3	Szabók/1/3	0	8	0	0
SZA-K I/4	5	0	3	3	212.5	Szabó	1	6	kontroll	kontroll	k	3	Szabók/1/4	1	18	0	0
SZA-K I/5	5	0	2	2	190	Szabó	1	6	kontroll	kontroll	k	3	Szabók/1/5	1	12	0	0
SZA-K II/10	10	0	3	3	176	Szabó	2	7	kontroll	kontroll	k	3	Szabók/2/10	0	3	0	0
SZA-K II/6	11	0	11	11	320	Szabó	2	7	kontroll	kontroll	k	3	Szabók/2/6	2	2	0	0
SZA-K II/7	7	0	1	1	156	Szabó	2	7	kontroll	kontroll	k	3	Szabók/2/7	1	4	0	0
SZA-K II/8	10	0	2	2	104	Szabó	2	7	kontroll	kontroll	k	3	Szabók/2/8	2	1	0	0
SZA-K II/9	12	0	1	1	192.5	Szabó	2	7	kontroll	kontroll	k	3	Szabók/2/9	0	3	0	0
SZA-K III/11	4	0	1	1	75	Szabó	3	8	kontroll	kontroll	k	3	Szabók/3/11	0	0	0	0
SZA-K III/12	7	0	5	5	157.5	Szabó	3	8	kontroll	kontroll	k	3	Szabók/3/12	0	0	0	0
SZA-K III/13	6	0	3	3	160	Szabó	3	8	kontroll	kontroll	k	3	Szabók/3/13	0	1	0	0
SZA-K III/14	3	0	0	0	122	Szabó	3	8	kontroll	kontroll	k	3	Szabók/3/14	0	4	0	0

## Sheet: spider_fajhely.csv
treeID	treatment	site	block	AGARED	ARADIA	ARGSUB	BATGRA	CAHXAN	CHEELE	CHEMIL	CLUFRU	DICARU	ENOLAT	ERIDEN	ERSNID	EVAARC	EVAFAL	GOGMUR	HELAUR	HELCUP	HELFLA	HYPPYG	MANACA	MARNIV	MEIRUR	MIOTRI	MISVAT	NEOBIM	OXPTRU	OXYRAM	PHICES	PIRPIR	PSEENC	SALSCE	SALZEB	THEIMP	THEPIN	THETIN	TMAPIG	TMASTE	ULOWAL	XYSCRI	XYSULM
Donkach1/1/1	ch1	Donka	1	0	0	0	0	0	0	0	0	0	0	0	0	0	0	0	0	0	0	0	0	0	0	0	0	0	0	0	0	0	0	0	0	0	0	0	0	0	0	0	0
Donkach1/1/2	ch1	Donka	1	0	0	0	0	0	0	0	0	0	0	0	0	0	0	0	0	0	0	0	0	0	0	1	0	0	0	0	0	0	0	0	0	0	0	0	0	0	0	0	0
Donkach1/1/3	ch1	Donka	1	0	0	0	0	0	0	0	0	0	0	0	0	0	0	0	0	0	0	0	0	0	0	0	1	0	0	0	1	0	0	0	0	1	0	0	0	0	0	0	0
Donkach1/1/4	ch1	Donka	1	0	2	0	0	0	0	0	0	0	0	0	0	0	0	0	0	0	0	0	0	0	0	0	0	0	0	0	0	0	0	0	0	0	0	0	0	0	0	0	0
Donkach1/1/5	ch1	Donka	1	0	0	0	0	0	0	0	0	0	0	0	0	0	0	0	0	0	0	0	0	0	0	0	0	0	0	0	0	0	0	0	0	1	0	0	0	0	0	0	1
Donkach1/2/10	ch1	Donka	2	0	0	0	0	0	0	0	0	0	0	0	0	0	0	0	0	0	0	0	0	0	0	0	0	0	0	0	0	0	0	0	0	1	0	0	0	0	0	0	0
Donkach1/2/11	ch1	Donka	2	0	0	0	0	0	0	0	0	0	0	0	0	0	0	0	0	0	0	0	0	0	0	0	0	0	0	0	0	0	0	0	0	1	0	0	0	0	0	0	0
Donkach1/2/12	ch1	Donka	2	0	0	0	0	0	0	0	0	0	0	0	0	0	0	0	0	0	0	0	0	0	0	0	0	0	0	0	0	0	0	0	0	0	0	0	0	0	0	0	0
Donkach1/2/13	ch1	Donka	2	0	0	0	0	0	0	0	0	0	0	0	0	0	0	0	0	0	0	0	0	0	0	0	0	0	0	0	0	0	1	0	0	0	0	0	0	0	0	0	0
Donkach1/2/6	ch1	Donka	2	0	0	0	0	0	0	0	0	0	0	0	0	0	0	0	0	0	0	0	0	0	0	0	0	0	0	0	0	0	0	0	0	0	0	0	0	0	0	0	0
Donkach1/2/7	ch1	Donka	2	0	0	0	0	0	0	1	0	0	0	1	0	0	0	0	0	1	0	0	0	0	0	0	0	0	0	0	0	0	0	0	0	1	0	0	0	1	0	0	0
Donkach1/2/8	ch1	Donka	2	0	0	0	0	0	0	0	0	0	0	0	0	0	0	0	0	0	0	0	0	0	0	0	0	0	0	0	0	0	0	0	0	1	0	0	0	0	0	0	0
Donkach1/2/9	ch1	Donka	2	0	0	0	0	1	0	0	0	0	0	0	0	0	0	0	0	0	0	0	0	0	0	0	0	0	0	0	0	0	0	0	0	0	0	0	0	0	0	0	1
Donkach2/1/1	ch2	Donka	1	0	0	0	0	0	0	0	0	0	0	0	0	0	0	0	1	0	0	0	0	0	0	0	3	0	0	0	0	0	0	0	0	0	0	0	0	0	0	0	0
Donkach2/1/2	ch2	Donka	1	0	0	0	0	0	0	0	0	0	0	0	0	0	0	0	0	0	0	0	0	0	0	0	1	0	0	0	0	0	0	0	0	0	0	0	0	0	0	0	0
Donkach2/1/3	ch2	Donka	1	0	0	0	0	0	0	0	0	0	0	0	0	0	0	0	0	1	0	0	0	0	0	0	0	0	0	0	0	0	0	0	0	0	0	0	0	0	0	0	0
Donkach2/1/4	ch2	Donka	1	0	0	0	0	0	0	0	0	0	0	0	0	0	0	0	0	0	0	0	0	0	0	0	0	0	0	0	0	0	0	0	0	0	0	0	0	0	0	0	0
Donkach2/2/10	ch2	Donka	2	0	0	0	0	0	0	0	0	0	0	0	0	0	0	0	0	0	0	0	0	0	0	0	0	0	0	0	0	0	0	0	0	2	0	0	0	0	0	0	0
Donkach2/2/11	ch2	Donka	2	0	0	0	0	0	0	0	0	0	0	0	0	0	0	0	0	0	0	0	0	0	0	0	1	0	0	0	0	0	0	0	0	0	0	0	0	0	0	0	0
Donkach2/2/12	ch2	Donka	2	0	0	0	0	2	0	0	0	0	0	0	0	0	0	0	0	0	1	0	0	0	0	0	2	0	0	0	0	0	0	0	0	0	0	0	0	0	0	0	0
Donkach2/2/13	ch2	Donka	2	0	0	0	1	0	0	0	0	0	0	0	0	0	0	0	0	0	0	0	0	0	0	0	1	0	0	0	0	0	0	0	0	0	0	0	0	0	0	0	0
Donkach2/2/5	ch2	Donka	2	0	0	0	0	0	0	0	0	0	0	0	0	0	0	0	0	0	0	0	0	0	0	0	0	0	0	0	0	0	0	0	0	0	0	0	0	0	0	0	0
Donkach2/2/6	ch2	Donka	2	1	0	0	0	1	0	0	0	0	0	0	0	0	0	0	0	0	0	0	0	0	0	0	0	0	0	0	0	0	0	0	0	0	0	0	0	0	0	0	0
Donkach2/2/7	ch2	Donka	2	0	0	0	0	0	0	0	0	0	0	0	0	0	0	0	1	0	0	0	0	1	0	0	0	0	0	0	0	0	0	0	0	0	0	0	0	0	0	0	0
Donkach2/2/8	ch2	Donka	2	0	0	0	0	0	0	0	0	0	0	0	0	0	0	0	0	0	0	0	0	0	0	0	2	0	0	0	0	0	0	0	0	0	0	0	0	0	0	0	0
Donkach2/2/9	ch2	Donka	2	0	0	0	0	0	0	0	0	0	0	0	0	0	0	0	0	0	0	0	0	0	0	0	0	0	0	0	0	0	0	0	0	0	0	0	0	0	0	0	0
Donkagh1/1/1	gh1	Donka	1	0	0	0	0	0	0	0	0	0	0	0	0	0	0	0	0	0	0	0	0	0	0	0	0	0	0	0	0	0	0	0	0	0	0	0	0	0	0	0	0
Donkagh1/1/2	gh1	Donka	1	0	1	0	0	0	0	0	0	0	0	0	0	0	0	0	0	0	0	0	0	0	0	0	0	0	0	0	1	0	0	0	0	1	0	0	0	0	0	0	0
Donkagh1/1/3	gh1	Donka	1	0	0	0	0	0	0	0	0	0	0	0	0	0	0	0	0	0	0	0	0	0	0	0	1	0	0	0	0	0	0	0	0	0	0	0	0	0	0	0	0
Donkagh1/1/4	gh1	Donka	1	0	0	0	0	0	0	0	0	0	0	0	0	0	0	0	1	0	0	0	0	0	0	0	0	0	0	0	0	0	0	0	0	1	0	0	0	0	0	0	0
Donkagh1/2/10	gh1	Donka	2	0	0	0	0	0	0	0	0	0	0	0	0	0	0	0	0	0	0	0	0	0	0	0	0	0	0	0	0	0	0	0	0	0	0	0	0	0	0	0	0
Donkagh1/2/5	gh1	Donka	2	0	1	0	0	0	0	0	0	0	0	0	0	0	0	0	0	0	0	0	0	0	0	0	0	0	0	0	0	0	0	0	0	0	0	0	0	0	0	0	0
Donkagh1/2/6	gh1	Donka	2	0	0	0	0	1	0	0	0	0	0	0	0	0	0	0	0	0	0	0	0	0	0	0	0	0	0	0	1	0	0	0	0	0	0	0	0	0	0	0	0
Donkagh1/2/7	gh1	Donka	2	0	0	0	0	0	0	0	0	0	0	0	0	0	0	0	0	0	0	0	0	0	0	0	0	0	0	0	1	0	0	0	0	1	0	0	0	0	0	0	0
Donkagh1/2/8	gh1	Donka	2	0	0	0	0	0	0	0	0	0	0	0	0	0	0	0	0	0	0	0	0	0	0	0	0	0	0	0	2	0	0	0	0	1	0	0	0	0	0	0	0
Donkagh1/2/9	gh1	Donka	2	0	0	0	0	0	0	0	0	0	0	0	0	0	0	0	0	0	0	0	0	0	0	0	0	0	0	0	0	0	0	0	0	0	0	0	0	0	0	0	0
Donkagh2/1/1	gh2	Donka	1	0	1	0	0	0	0	0	0	0	0	0	0	0	0	0	0	0	0	0	0	0	0	0	0	0	0	0	0	0	0	0	0	2	0	0	0	0	0	0	0
Donkagh2/1/2	gh2	Donka	1	0	1	0	0	0	0	0	0	0	0	0	0	0	0	0	0	0	0	0	0	0	0	0	0	0	0	0	0	0	0	0	0	0	0	0	0	0	0	0	0
Donkagh2/1/3	gh2	Donka	1	0	0	0	0	0	0	0	0	0	0	0	0	0	0	0	0	1	0	0	0	0	0	0	0	0	0	0	0	0	1	0	0	1	0	0	0	0	0	0	0
Donkagh2/1/4	gh2	Donka	1	0	1	0	0	0	0	0	0	0	0	0	0	0	0	0	0	0	0	0	0	0	0	0	0	0	0	0	1	0	0	0	0	0	0	0	0	0	0	0	0
Donkagh2/2/10	gh2	Donka	2	0	1	0	0	0	0	0	0	0	0	0	0	0	0	0	0	0	0	0	0	0	0	0	0	0	0	0	0	0	0	0	0	0	0	0	0	0	0	0	0
Donkagh2/2/5	gh2	Donka	2	0	0	0	0	0	0	0	0	0	0	0	0	0	0	0	0	0	0	0	0	0	0	0	0	0	0	0	0	0	0	0	0	0	0	0	0	0	0	0	0
Donkagh2/2/6	gh2	Donka	2	0	0	0	0	0	0	0	0	0	0	0	0	0	0	0	0	0	0	0	0	0	0	0	0	0	0	0	0	0	0	0	0	0	0	0	0	0	0	0	0
Donkagh2/2/7	gh2	Donka	2	0	1	0	0	0	0	0	0	0	0	0	0	0	0	0	0	0	0	0	0	0	0	0	0	0	0	0	0	0	0	0	0	0	0	0	0	0	0	0	0
Donkagh2/2/8	gh2	Donka	2	0	0	0	0	0	0	0	0	0	0	0	0	0	0	0	1	0	0	0	0	0	0	0	0	0	0	0	0	0	0	0	0	0	0	0	0	0	0	0	0
Donkagh2/2/9	gh2	Donka	2	0	0	0	0	0	0	0	0	0	0	0	0	0	0	0	0	0	0	0	0	0	0	0	0	1	0	0	0	0	0	0	0	0	0	0	0	0	0	1	0
Donkak/1/1	k	Donka	1	0	0	0	0	0	0	0	0	0	0	0	0	0	0	0	0	0	0	0	0	0	0	0	0	0	1	0	1	0	0	0	0	0	0	0	0	0	0	0	0
Donkak/1/2	k	Donka	1	0	0	0	0	0	0	0	0	0	0	0	0	0	0	0	0	0	0	0	0	0	0	0	1	0	0	0	0	0	1	0	0	0	0	0	0	0	0	0	0
Donkak/1/3	k	Donka	1	0	1	0	0	1	0	0	0	0	0	0	0	0	0	0	0	0	0	0	0	0	0	0	1	0	0	0	0	0	0	0	0	1	0	0	0	0	0	0	0
Donkak/1/4	k	Donka	1	0	0	0	0	0	0	0	0	0	0	0	0	0	0	0	0	0	0	0	1	0	0	0	0	0	0	0	0	0	0	0	0	0	0	0	0	0	0	0	0
Donkak/2/10	k	Donka	2	0	1	0	0	0	0	0	0	0	0	0	0	0	0	0	0	0	0	0	0	0	0	0	0	1	0	0	0	0	0	0	0	0	0	0	0	0	0	0	0
Donkak/2/11	k	Donka	2	0	0	0	0	1	0	0	0	0	0	0	0	0	0	0	0	0	0	0	0	0	0	2	0	0	0	0	0	0	0	0	0	1	0	0	0	0	0	0	0
Donkak/2/12	k	Donka	2	0	0	0	0	0	0	0	0	0	0	0	0	0	0	0	0	0	0	0	0	0	0	0	0	1	0	0	0	0	0	0	0	0	0	0	0	0	0	0	0
Donkak/2/13	k	Donka	2	0	0	0	0	0	0	0	0	0	0	0	0	0	0	0	0	0	0	0	0	0	0	0	0	0	0	0	0	0	0	0	0	0	0	0	0	0	0	0	0
Donkak/2/14	k	Donka	2	0	0	0	0	0	0	0	0	0	0	0	0	0	0	0	0	0	0	1	0	0	0	0	0	0	0	0	0	0	1	0	0	1	0	0	0	0	1	0	0
Donkak/2/5	k	Donka	2	1	0	0	0	0	0	0	0	0	0	0	0	0	0	0	0	0	0	0	0	0	0	0	0	0	0	0	0	0	0	0	0	1	0	0	0	0	0	0	0
Donkak/2/6	k	Donka	2	0	1	0	0	0	0	0	0	0	0	0	0	0	0	0	0	0	0	0	0	0	0	0	0	0	0	0	1	0	0	0	0	0	0	0	0	0	0	0	0
Donkak/2/7	k	Donka	2	0	1	0	0	0	0	0	0	0	0	0	1	0	0	0	0	0	0	0	0	0	0	0	1	0	0	0	0	0	0	0	0	0	0	0	0	0	0	0	0
Donkak/2/8	k	Donka	2	0	1	0	0	0	0	0	0	0	0	0	0	0	0	0	0	0	0	0	0	0	0	0	1	0	0	0	0	0	0	0	0	2	0	0	0	0	0	0	0
Donkak/2/9	k	Donka	2	0	0	0	0	0	0	0	0	0	0	0	0	0	0	0	0	0	0	0	0	0	0	0	0	0	0	0	0	0	0	0	0	0	0	1	0	0	0	0	1
Marjánch1/1/1	ch1	Marján	1	0	0	0	0	0	0	0	0	0	0	0	0	0	0	0	0	0	0	0	0	0	0	1	1	0	0	0	0	0	0	0	0	0	0	0	0	0	0	0	0
Marjánch1/1/2	ch1	Marján	1	0	1	0	0	0	0	0	0	0	0	0	0	0	0	0	0	0	0	0	0	0	0	0	0	0	0	0	0	0	0	0	0	0	0	0	0	0	0	0	0
Marjánch1/1/3	ch1	Marján	1	0	0	0	0	0	0	0	0	0	0	0	0	0	0	0	0	0	0	0	0	0	0	2	0	0	0	0	0	0	0	0	0	0	0	0	0	0	0	0	0
Marjánch1/1/4	ch1	Marján	1	0	0	0	0	0	0	0	0	0	0	0	0	0	0	0	0	0	0	0	0	0	0	0	1	0	0	0	0	0	0	0	0	1	0	0	0	0	0	0	0
Marjánch1/1/5	ch1	Marján	1	0	0	0	0	0	0	0	0	0	0	0	0	0	0	0	0	0	0	0	0	0	0	2	0	0	0	0	0	0	0	0	0	0	0	0	0	0	0	0	0
Marjánch1/2/10	ch1	Marján	2	0	0	0	0	0	0	0	0	0	0	0	0	0	0	0	0	0	0	0	0	0	0	0	0	0	0	0	0	0	0	0	0	1	0	0	0	0	0	0	0
Marjánch1/2/11	ch1	Marján	2	0	0	1	0	0	0	0	0	0	0	0	0	0	0	0	0	0	0	0	0	0	0	0	0	0	0	0	0	0	0	0	0	0	0	0	0	0	0	0	0
Marjánch1/2/6	ch1	Marján	2	0	1	0	0	0	0	0	0	0	0	0	0	0	0	0	1	0	0	0	0	0	0	0	0	0	0	0	0	0	0	0	0	2	0	0	0	0	0	0	0
Marjánch1/2/7	ch1	Marján	2	0	0	0	0	0	0	0	0	0	0	0	0	0	0	0	0	0	0	0	0	0	0	0	0	0	0	0	0	0	0	0	0	2	0	0	0	0	0	0	0
Marjánch1/2/8	ch1	Marján	2	0	0	0	0	0	0	0	0	0	0	0	0	0	0	0	0	0	0	0	0	0	0	0	0	0	0	0	0	0	0	0	0	1	0	0	0	0	0	0	0
Marjánch1/2/9	ch1	Marján	2	0	0	0	0	0	0	0	0	0	0	0	0	0	0	0	0	0	0	0	0	0	0	0	0	0	0	0	0	0	1	0	0	4	0	0	0	0	0	0	0
Marjánch1/3/12	ch1	Marján	3	0	1	0	0	0	0	0	0	0	0	0	0	0	0	0	0	0	0	0	0	0	0	0	1	0	0	0	1	0	0	0	0	0	0	0	0	0	0	0	0
Marjánch1/3/13	ch1	Marján	3	0	0	0	0	1	0	0	0	0	0	0	0	0	0	0	0	0	0	0	0	0	0	0	0	0	0	0	0	0	0	0	0	0	0	0	0	0	0	0	0
Marjánch2/1/1	ch2	Marján	1	0	0	0	0	0	0	0	0	0	0	0	0	0	0	0	0	0	0	0	0	0	0	0	0	0	0	0	0	0	0	0	0	0	0	0	0	0	0	0	0
Marjánch2/1/2	ch2	Marján	1	0	0	0	0	0	0	0	0	0	0	0	0	0	0	0	0	0	0	0	0	0	0	0	0	0	0	0	1	0	0	0	0	0	0	0	0	0	0	0	0
Marjánch2/1/3	ch2	Marján	1	0	0	0	0	1	0	1	0	0	0	0	0	0	0	0	0	0	0	0	0	0	0	0	1	0	0	0	0	0	0	0	0	0	0	0	0	0	0	0	0
Marjánch2/1/4	ch2	Marján	1	0	0	0	0	0	0	0	0	0	0	0	0	0	0	0	0	0	0	0	0	0	0	0	0	0	0	0	0	0	1	0	0	0	0	0	0	0	0	0	0
Marjánch2/1/5	ch2	Marján	1	0	0	0	0	0	0	0	0	0	0	0	0	0	0	0	0	0	0	0	0	0	0	0	0	0	0	0	0	0	0	0	0	0	0	0	0	0	0	0	0
Marjánch2/2/10	ch2	Marján	2	0	0	0	0	0	0	0	0	0	0	0	0	0	0	0	0	0	0	0	0	0	0	1	0	0	0	0	0	0	0	0	0	0	0	0	0	0	0	0	0
Marjánch2/2/6	ch2	Marján	2	0	0	0	0	0	0	0	0	1	0	0	0	0	0	0	0	0	0	0	0	0	0	0	0	0	0	0	0	0	0	0	0	0	0	0	0	0	0	0	0
Marjánch2/2/7	ch2	Marján	2	0	0	0	0	0	0	0	0	0	0	0	0	0	0	0	0	0	0	0	0	0	0	0	0	0	0	0	0	0	0	0	0	1	0	0	0	0	0	0	0
Marjánch2/2/8	ch2	Marján	2	1	0	0	0	0	0	0	0	0	0	0	0	0	0	0	0	0	0	0	0	0	0	0	0	0	0	0	0	0	0	0	0	0	0	0	0	0	0	0	0
Marjánch2/2/9	ch2	Marján	2	0	0	0	0	0	0	0	0	0	0	0	0	0	0	0	0	0	0	0	0	0	0	0	1	0	0	0	0	0	1	0	0	0	0	0	0	0	0	0	0
Marjánch2/3/11	ch2	Marján	3	0	0	0	0	0	0	0	0	0	0	0	0	0	0	0	0	0	0	0	0	0	0	0	0	0	0	0	0	0	0	0	0	2	0	0	0	0	0	0	0
Marjánch2/3/12	ch2	Marján	3	0	0	0	0	0	0	0	0	0	0	0	0	0	0	0	0	0	0	0	0	0	0	1	0	0	0	0	0	0	0	0	0	0	0	0	0	0	0	0	0
Marjánch2/3/13	ch2	Marján	3	0	0	0	0	0	0	0	0	0	0	0	0	0	0	0	1	0	0	0	0	0	0	0	0	0	0	0	0	0	0	0	0	1	0	0	0	0	0	0	0
Marjángh1/1/1	gh1	Marján	1	0	0	0	0	0	0	0	0	0	0	0	0	0	0	0	0	0	0	0	0	0	0	0	0	0	0	0	0	0	0	0	0	0	0	0	0	0	0	0	0
Marjángh1/1/2	gh1	Marján	1	0	0	0	0	0	0	0	0	0	0	0	0	0	0	0	0	0	0	0	0	0	0	1	0	0	0	0	0	0	0	0	0	3	0	0	0	0	0	0	0
Marjángh1/1/3	gh1	Marján	1	0	0	0	0	0	0	0	0	0	0	0	0	0	0	0	0	0	0	0	0	0	0	0	1	0	0	1	0	0	0	0	0	1	0	0	0	0	0	0	0
Marjángh1/1/4	gh1	Marján	1	0	0	0	0	0	0	0	0	0	0	0	0	0	0	1	1	0	0	0	0	0	0	1	0	0	0	0	2	0	0	0	0	1	1	0	0	0	0	0	0
Marjángh1/2/5	gh1	Marján	2	0	0	0	0	0	0	0	0	0	0	0	0	0	0	0	0	0	0	0	1	0	0	0	0	0	0	0	0	0	0	0	0	1	0	0	0	0	0	0	0
Marjángh1/2/6	gh1	Marján	2	0	1	0	0	0	0	0	0	0	0	0	0	0	0	0	0	0	0	0	0	0	0	0	0	0	0	0	0	0	0	0	0	0	0	0	0	0	0	0	0
Marjángh1/2/7	gh1	Marján	2	0	0	0	0	0	0	0	0	0	0	0	0	0	0	0	1	0	0	0	0	0	0	0	2	0	0	0	0	0	0	0	0	0	0	0	0	0	0	0	0
Marjángh1/2/8	gh1	Marján	2	0	0	0	0	0	0	0	0	1	0	0	0	0	0	0	0	0	0	0	0	0	0	1	0	0	0	0	0	0	1	0	0	0	0	0	0	0	0	0	0
Marjángh1/3/10	gh1	Marján	3	0	0	0	0	0	0	0	0	0	0	0	0	0	0	0	0	1	0	0	0	0	0	0	0	0	0	0	0	0	0	0	0	1	0	0	1	0	0	0	0
Marjángh1/3/9	gh1	Marján	3	0	0	0	0	0	0	0	0	0	0	0	0	0	0	0	0	0	0	0	0	0	0	0	0	0	0	0	0	0	0	0	0	0	0	0	0	0	0	0	0
Marjángh2/1/1	gh2	Marján	1	0	1	0	0	0	0	0	0	0	0	0	0	0	0	0	1	0	0	0	0	0	0	0	0	0	0	0	0	0	0	0	0	2	0	0	0	0	0	0	0
Marjángh2/1/2	gh2	Marján	1	0	0	0	0	0	0	0	1	0	0	0	0	0	0	0	1	0	0	0	0	0	0	0	0	0	0	0	0	0	0	0	0	0	0	0	0	0	0	0	0
Marjángh2/1/3	gh2	Marján	1	0	0	0	0	0	0	0	0	0	0	0	0	0	0	0	2	0	0	0	0	0	0	0	0	0	0	0	0	1	0	0	0	0	0	0	0	0	0	0	1
Marjángh2/1/4	gh2	Marján	1	0	0	0	0	0	0	0	0	0	0	0	0	0	0	0	0	0	1	0	0	0	0	0	0	0	0	0	0	0	0	0	0	0	0	0	0	0	0	0	0
Marjángh2/2/5	gh2	Marján	2	0	0	0	0	0	0	0	0	0	0	0	0	0	0	0	0	0	0	0	0	0	0	0	0	0	0	0	0	0	0	0	0	3	0	0	0	0	0	0	0
Marjángh2/2/6	gh2	Marján	2	0	0	0	0	0	0	0	0	0	0	0	0	0	0	0	0	0	0	0	0	0	0	0	0	0	0	0	0	0	0	0	0	0	0	0	0	0	0	0	0
Marjángh2/2/7	gh2	Marján	2	0	1	0	0	0	0	0	0	0	0	0	0	0	0	0	1	0	0	0	0	0	0	1	0	0	0	0	0	0	0	0	0	2	0	0	0	0	0	0	0
Marjángh2/2/8	gh2	Marján	2	0	0	0	0	0	0	0	0	0	0	0	0	0	0	0	0	0	0	0	0	0	0	0	0	0	0	0	0	0	0	0	0	1	0	0	0	0	0	0	0
Marjángh2/3/10	gh2	Marján	3	0	0	0	0	0	0	0	0	0	0	0	0	0	0	0	0	0	0	0	0	0	0	0	0	0	0	0	0	0	0	1	0	0	0	0	0	0	0	0	0
Marjángh2/3/9	gh2	Marján	3	0	0	0	0	1	0	0	0	0	0	0	0	0	0	0	0	0	0	0	0	0	0	0	0	0	0	0	0	0	0	0	0	1	0	0	0	0	0	0	0
Marjánk/1/1	k	Marján	1	0	0	0	0	0	0	0	0	0	0	0	0	0	0	0	0	0	0	0	0	0	0	1	0	0	0	0	0	0	0	0	0	0	0	0	0	0	0	0	0
Marjánk/1/2	k	Marján	1	0	0	0	0	0	0	0	0	0	0	0	0	0	0	0	0	0	0	0	0	0	0	0	0	0	0	0	0	0	0	0	0	0	0	0	0	0	0	0	0
Marjánk/1/3	k	Marján	1	0	1	0	0	0	0	0	0	0	0	0	0	0	0	0	1	0	0	0	0	0	0	0	0	0	0	0	0	0	0	0	0	1	0	0	0	0	0	0	1
Marjánk/1/4	k	Marján	1	0	0	0	0	0	0	0	0	0	0	0	0	0	0	0	2	0	0	0	0	0	0	0	0	0	0	0	0	0	0	0	0	0	0	0	0	0	0	0	0
Marjánk/1/5	k	Marján	1	0	0	0	0	0	0	0	0	0	0	0	0	0	0	0	1	0	0	0	0	0	0	0	0	0	0	0	1	0	0	0	0	1	0	0	0	0	0	0	0
Marjánk/2/10	k	Marján	2	0	1	0	0	0	0	0	0	0	0	0	0	0	0	0	1	0	0	0	0	0	0	0	1	0	0	0	0	0	0	0	0	0	0	0	0	0	0	0	0
Marjánk/2/11	k	Marján	2	0	0	0	0	0	0	0	0	0	0	0	0	0	1	0	1	0	0	0	0	0	0	0	0	0	0	0	0	0	0	0	0	1	0	0	0	0	0	0	0
Marjánk/2/12	k	Marján	2	0	1	0	0	0	0	0	0	0	0	0	0	0	0	0	0	0	0	0	0	0	0	1	1	0	0	0	1	0	0	0	0	1	0	0	1	0	0	0	0
Marjánk/2/6	k	Marján	2	0	0	0	0	0	0	0	0	0	0	0	0	1	0	0	0	0	0	0	0	0	0	1	0	0	0	0	0	0	0	0	0	0	0	0	0	0	0	0	0
Marjánk/2/7	k	Marján	2	1	0	0	0	0	0	0	0	0	0	0	0	0	0	0	0	0	0	0	0	0	0	1	0	0	0	0	0	0	0	0	0	0	0	0	0	0	0	0	0
Marjánk/2/8	k	Marján	2	0	0	0	0	1	0	0	0	0	0	0	0	0	0	0	1	0	0	0	0	0	0	1	0	0	0	0	0	0	0	0	0	0	0	0	0	0	0	0	0
Marjánk/2/9	k	Marján	2	0	1	0	0	0	0	0	0	0	0	0	0	0	0	0	0	0	0	0	0	0	0	0	1	0	0	1	0	0	0	0	0	1	0	0	0	0	0	0	0
Marjánk/3/13	k	Marján	3	0	1	0	0	0	0	0	0	0	0	0	0	0	0	0	0	0	0	0	0	0	0	0	0	0	0	0	0	0	0	0	0	0	0	0	0	0	0	0	0
Marjánk/3/14	k	Marján	3	0	1	0	0	0	0	0	0	0	0	0	0	0	0	0	0	0	0	0	0	0	0	0	0	0	0	0	0	0	0	0	0	1	0	0	0	0	1	0	0
Szabóch1/1/1	ch1	Szabó	1	0	0	0	0	0	0	0	0	0	0	0	0	0	0	0	0	0	0	0	0	0	0	0	0	0	0	0	0	0	0	0	0	0	0	0	0	0	0	0	0
Szabóch1/1/2	ch1	Szabó	1	0	0	0	0	0	0	1	0	0	0	0	0	0	0	0	0	0	0	0	0	0	0	0	0	0	0	0	0	0	2	0	0	0	0	0	0	0	0	0	0
Szabóch1/1/3	ch1	Szabó	1	0	0	0	0	0	0	0	0	0	0	0	0	0	0	0	0	0	0	0	0	0	1	0	0	0	0	0	0	0	2	0	0	0	0	0	0	0	0	0	0
Szabóch1/1/4	ch1	Szabó	1	0	0	0	0	0	0	0	0	0	0	0	0	0	0	0	0	0	0	0	0	0	0	0	0	0	0	0	0	0	1	0	1	0	0	0	0	0	0	0	0
Szabóch1/1/5	ch1	Szabó	1	0	0	0	0	0	0	0	0	0	0	0	0	0	0	0	1	0	0	0	0	0	0	0	0	0	0	0	0	0	0	0	0	0	0	0	0	0	0	0	0
Szabóch1/2/6	ch1	Szabó	2	0	0	0	0	0	0	0	0	0	0	0	0	0	0	0	0	0	0	0	0	0	0	0	0	0	0	0	0	0	2	1	0	0	0	0	0	0	0	0	0
Szabóch1/2/7	ch1	Szabó	2	0	0	0	0	0	0	0	0	0	0	0	0	0	0	0	0	0	0	0	0	0	0	0	0	0	0	0	0	0	0	0	0	0	0	0	0	0	0	0	0
Szabóch1/2/8	ch1	Szabó	2	0	0	0	0	1	0	0	0	0	0	0	0	0	0	0	0	0	0	0	0	0	0	0	0	0	0	0	0	0	0	0	0	1	0	0	0	0	0	0	0
Szabóch1/2/9	ch1	Szabó	2	0	0	0	0	0	0	0	0	0	0	0	0	0	0	0	0	0	0	0	0	0	0	0	0	0	0	0	1	0	0	0	0	0	0	0	0	0	0	0	0
Szabóch1/3/10	ch1	Szabó	3	0	0	0	0	0	0	0	0	0	0	0	0	0	0	0	0	0	0	0	0	0	0	0	0	0	0	0	0	0	0	0	0	1	0	0	0	0	0	0	0
Szabóch1/3/11	ch1	Szabó	3	0	0	0	0	0	0	0	0	0	0	0	0	0	0	0	0	0	0	0	0	0	0	0	1	0	0	0	0	0	0	0	0	0	0	0	0	0	0	0	0
Szabóch1/3/12	ch1	Szabó	3	0	0	0	0	0	0	1	0	0	0	0	0	0	0	0	0	0	0	0	0	0	0	0	0	0	0	0	0	0	0	1	0	0	0	0	0	0	0	0	0
Szabóch1/3/13	ch1	Szabó	3	0	1	0	0	0	0	0	0	0	0	0	0	0	0	0	0	0	0	0	0	0	0	0	0	0	0	0	0	0	0	0	0	0	0	0	0	0	0	0	0
Szabóch2/1/1	ch2	Szabó	1	0	0	0	0	0	0	0	0	0	0	0	0	0	0	0	0	0	0	0	0	0	0	0	0	0	0	0	0	0	0	0	0	0	0	0	0	0	0	0	0
Szabóch2/1/2	ch2	Szabó	1	0	0	0	0	0	0	0	0	0	0	0	0	0	0	0	0	0	0	0	0	0	0	0	0	0	0	0	0	0	0	0	0	0	0	0	0	0	0	0	0
Szabóch2/1/3	ch2	Szabó	1	0	0	0	0	0	0	0	0	0	0	0	0	0	0	0	0	0	1	0	0	0	0	0	0	0	0	0	0	0	0	0	0	0	0	0	0	0	0	0	0
Szabóch2/1/4	ch2	Szabó	1	0	0	0	0	0	0	0	0	0	0	0	0	0	0	0	0	0	0	0	0	0	0	0	0	0	0	0	0	0	0	0	0	0	0	0	0	0	0	0	0
Szabóch2/1/5	ch2	Szabó	1	0	0	0	0	0	0	0	0	0	0	0	0	0	0	0	0	0	0	0	0	0	0	0	0	0	0	0	0	0	0	0	0	0	0	0	0	0	0	0	0
Szabóch2/2/6	ch2	Szabó	2	0	0	0	0	0	0	0	0	0	0	0	0	0	0	0	0	0	0	0	0	0	0	0	0	0	0	0	0	0	0	1	0	0	0	0	0	0	0	0	0
Szabóch2/2/7	ch2	Szabó	2	0	0	0	0	0	0	0	0	0	0	0	0	0	0	0	0	0	0	0	0	0	0	1	0	0	0	0	1	0	0	0	0	0	0	0	0	0	0	0	0
Szabóch2/2/8	ch2	Szabó	2	0	0	0	0	0	0	0	0	0	0	0	0	0	0	0	0	0	0	0	0	0	0	0	0	0	0	0	0	0	0	0	0	0	0	0	0	0	0	0	0
Szabóch2/2/9	ch2	Szabó	2	0	0	0	0	0	0	0	0	0	0	0	0	0	0	0	0	0	0	0	0	0	0	0	0	0	0	0	0	0	0	0	0	0	0	0	0	0	0	0	0
Szabóch2/3/10	ch2	Szabó	3	0	0	0	0	0	0	0	0	0	0	0	0	0	0	0	0	0	0	0	0	0	0	0	0	0	0	0	0	0	0	0	0	0	0	0	0	0	0	0	0
Szabóch2/3/11	ch2	Szabó	3	0	0	0	0	0	0	0	0	0	0	0	0	0	0	0	0	0	0	0	0	0	0	0	0	0	0	0	0	0	0	0	0	0	0	0	0	0	0	0	0
Szabóch2/3/12	ch2	Szabó	3	0	0	0	0	0	0	0	0	0	0	0	0	0	0	0	0	0	0	0	0	0	0	0	1	0	0	0	0	0	0	0	0	0	0	0	0	0	0	0	0
Szabóch2/3/13	ch2	Szabó	3	0	0	0	0	0	0	0	0	0	0	0	0	0	0	0	0	0	0	0	0	0	0	0	0	0	0	0	0	0	0	0	0	0	0	0	0	0	0	0	0
Szabógh1/1/1	gh1	Szabó	1	0	0	0	0	0	0	0	0	0	0	0	0	0	0	0	0	0	0	0	0	0	0	0	0	0	0	0	0	0	0	0	0	0	0	0	0	0	0	0	0
Szabógh1/1/2	gh1	Szabó	1	0	0	0	0	0	0	0	0	0	0	0	0	0	0	0	0	0	0	0	0	0	0	0	0	0	0	0	0	0	0	0	0	0	0	0	0	0	0	0	0
Szabógh1/1/3	gh1	Szabó	1	0	0	0	0	0	0	0	0	0	0	0	0	0	0	0	0	0	0	0	0	0	0	0	0	0	0	0	0	0	0	0	0	1	0	0	0	0	0	0	0
Szabógh1/1/4	gh1	Szabó	1	0	0	0	0	0	0	0	0	0	0	0	0	0	0	0	0	0	0	0	0	0	0	0	0	0	0	0	0	0	0	0	0	0	0	0	0	0	0	0	0
Szabógh1/2/4	gh1	Szabó	2	0	0	0	0	0	0	0	0	0	0	0	0	0	0	0	0	0	0	0	0	0	0	0	0	0	0	0	0	0	0	0	0	0	0	0	0	0	0	0	0
Szabógh1/2/5	gh1	Szabó	2	0	0	0	0	0	0	0	0	0	0	0	0	0	0	0	0	0	1	0	0	0	0	0	0	0	0	0	0	0	2	0	0	0	0	0	0	0	0	0	0
Szabógh1/2/6	gh1	Szabó	2	0	0	0	0	0	0	0	0	0	0	0	0	0	0	0	0	0	0	0	0	0	0	0	0	0	0	0	0	0	0	0	0	1	0	0	0	0	0	0	0
Szabógh1/2/7	gh1	Szabó	2	0	0	0	0	0	0	0	0	0	0	0	0	0	0	0	0	0	0	0	0	0	0	0	0	0	0	0	0	0	1	0	0	1	0	0	0	0	0	0	0
Szabógh1/3/10	gh1	Szabó	3	0	0	0	0	0	0	1	0	0	0	0	0	0	0	0	0	0	0	0	0	0	0	0	0	0	0	0	0	0	0	0	0	0	0	0	0	0	0	0	0
Szabógh1/3/8	gh1	Szabó	3	0	0	0	0	1	0	0	0	0	0	0	0	0	0	0	0	0	0	0	0	0	0	0	0	0	0	0	0	0	0	0	0	0	0	0	0	0	0	0	0
Szabógh1/3/9	gh1	Szabó	3	0	0	0	0	0	0	0	0	0	0	0	0	0	0	0	0	0	0	0	0	0	0	0	0	0	0	0	0	0	0	0	0	1	0	0	0	0	0	0	0
Szabógh2/1/1	gh2	Szabó	1	0	0	0	0	0	0	0	0	0	0	0	0	0	0	0	0	0	0	0	0	0	0	0	1	0	0	0	0	0	0	0	0	0	0	0	0	0	0	0	0
Szabógh2/1/2	gh2	Szabó	1	0	0	0	0	0	0	0	0	0	0	0	0	0	0	0	0	0	0	0	0	0	0	0	0	0	0	0	1	0	0	0	0	0	0	0	0	0	0	0	0
Szabógh2/1/3	gh2	Szabó	1	0	0	0	0	0	0	0	0	0	0	0	0	0	0	0	0	0	0	0	0	0	0	0	0	0	0	0	0	0	0	0	0	0	0	0	0	0	0	0	0
Szabógh2/1/4	gh2	Szabó	1	0	0	0	0	0	0	0	0	0	0	0	0	0	0	0	0	0	0	0	0	0	0	0	0	0	0	0	0	0	0	0	0	0	0	0	0	0	0	0	0
Szabógh2/2/5	gh2	Szabó	2	0	0	0	0	0	0	0	0	0	0	0	0	0	0	0	0	0	0	0	0	0	0	0	0	0	0	0	0	0	0	0	0	1	0	0	0	0	0	0	0
Szabógh2/2/6	gh2	Szabó	2	0	0	0	0	0	0	0	0	0	0	0	0	0	0	0	0	0	0	0	0	0	0	0	0	0	0	0	0	0	0	0	0	0	0	0	0	0	0	0	0
Szabógh2/2/7	gh2	Szabó	2	0	0	0	0	0	0	0	0	0	0	0	0	0	0	0	0	0	0	0	0	0	0	0	0	0	0	0	1	0	0	0	0	0	0	0	0	0	0	0	0
Szabógh2/3/10	gh2	Szabó	3	0	0	0	0	0	0	0	1	0	0	0	0	0	0	0	0	0	0	0	0	0	0	0	0	0	0	0	1	0	0	0	0	0	0	0	0	0	0	0	0
Szabógh2/3/11	gh2	Szabó	3	0	0	0	0	0	1	1	0	0	0	0	0	0	0	0	0	0	0	0	0	0	0	0	0	0	0	0	0	0	1	0	0	0	0	0	0	0	0	0	0
Szabógh2/3/8	gh2	Szabó	3	0	0	0	0	0	0	0	0	0	0	0	0	0	0	0	0	0	0	0	0	0	0	0	0	0	0	0	0	0	0	1	0	0	0	0	0	0	0	0	0
Szabógh2/3/9	gh2	Szabó	3	0	0	0	0	0	0	0	0	0	0	0	0	0	0	0	0	0	0	0	0	0	0	0	0	0	0	0	0	0	0	0	0	0	0	0	0	0	0	0	0
Szabók/1/1	k	Szabó	1	0	0	0	0	0	0	1	0	0	0	0	0	0	0	0	0	0	0	0	0	0	0	0	0	0	0	0	0	0	0	0	0	0	0	0	0	0	0	0	0
Szabók/1/2	k	Szabó	1	0	0	0	0	0	0	0	0	0	0	0	0	0	0	0	0	0	0	0	0	0	0	0	0	0	0	0	0	0	0	0	0	0	0	0	0	0	0	0	0
Szabók/1/3	k	Szabó	1	0	0	0	0	0	0	0	0	0	0	0	0	0	0	0	0	0	0	0	0	0	0	0	0	0	0	0	0	0	1	0	0	0	0	0	0	0	0	0	0
Szabók/1/4	k	Szabó	1	0	0	0	0	0	0	0	0	0	0	0	0	0	0	0	0	0	0	0	0	0	0	0	0	0	0	0	0	0	0	0	0	0	0	0	0	0	0	0	0
Szabók/1/5	k	Szabó	1	0	0	0	0	0	0	0	0	0	0	0	0	0	0	0	1	0	0	0	0	0	0	0	0	0	0	0	0	0	0	0	0	0	0	0	0	0	0	0	0
Szabók/2/6	k	Szabó	2	0	0	0	0	0	0	0	0	0	0	0	0	0	0	0	0	0	0	0	0	0	0	0	0	0	0	0	0	0	0	1	0	0	0	0	0	0	0	0	0
Szabók/2/7	k	Szabó	2	0	0	0	0	0	0	0	0	0	0	0	0	0	0	0	0	0	0	0	0	0	0	0	0	0	0	0	0	0	0	1	0	0	0	0	0	0	0	0	0
Szabók/2/8	k	Szabó	2	0	0	0	0	0	0	0	0	0	0	0	0	0	0	0	0	0	0	0	0	0	0	0	0	0	0	0	0	0	0	0	0	0	0	0	0	0	0	0	0
Szabók/2/9	k	Szabó	2	0	0	0	0	0	0	0	0	0	0	0	0	0	0	0	0	0	0	0	0	0	0	0	0	0	0	0	0	0	2	0	0	0	0	0	0	0	0	0	0
Szabók/3/10	k	Szabó	3	0	0	0	0	1	0	0	0	0	0	0	0	0	0	0	0	0	0	0	0	0	0	0	0	0	0	0	0	0	0	0	0	0	0	0	0	0	0	0	0
Szabók/3/11	k	Szabó	3	0	0	0	0	0	0	0	0	0	0	0	0	0	0	0	0	0	0	0	0	0	0	0	0	0	0	0	1	0	0	0	0	0	0	0	0	0	0	0	0
Szabók/3/12	k	Szabó	3	0	0	0	0	0	0	0	0	0	0	0	0	0	0	0	0	0	0	0	0	0	0	0	0	0	0	0	0	0	0	0	0	0	0	0	0	0	0	0	0
Szabók/3/13	k	Szabó	3	0	0	0	0	0	0	0	0	0	0	0	0	0	0	0	0	0	0	0	0	0	0	0	0	0	0	0	0	0	0	0	0	0	0	0	0	0	0	0	0
Szabók/3/14	k	Szabó	3	0	0	0	0	0	0	0	0	0	0	0	0	0	0	0	0	0	0	0	0	0	0	0	0	0	0	0	0	0	0	0	0	1	0	0	0	0	0	0	0

## Sheet: afidofag_beetle_fajhely.csv
treeID	treatment	site	block	Adalia.bipunctata	Adalia.decempunctata	Agrypnus.murinus.	Cantharis.rustica	Coccinella.septempunctata	Coccinula.quatuordecimpustulata	Exochomus.quadripustulatus	Harmonia.axyridis	Hippodamia.tredecimpunctata	Hippodamia.variegata	Platynaspis.luteorubra	Propylea.quatuordecimpunctata
Donkach1/1/1	ch1	Donka	1	0	0	0	0	0	0	0	0	0	0	0	0
Donkach1/1/2	ch1	Donka	1	0	0	0	0	0	0	0	0	0	0	0	0
Donkach1/1/3	ch1	Donka	1	0	0	0	0	0	0	0	0	0	0	0	0
Donkach1/1/4	ch1	Donka	1	0	1	0	0	0	0	0	1	0	0	0	0
Donkach1/1/5	ch1	Donka	1	0	0	0	0	0	0	0	0	0	0	0	0
Donkach1/2/10	ch1	Donka	2	0	0	0	0	0	0	0	0	0	0	0	0
Donkach1/2/11	ch1	Donka	2	0	0	0	0	1	0	0	0	0	0	0	0
Donkach1/2/12	ch1	Donka	2	0	0	0	0	0	0	0	1	0	0	0	0
Donkach1/2/13	ch1	Donka	2	0	0	0	0	2	0	0	0	0	0	0	0
Donkach1/2/6	ch1	Donka	2	0	0	0	0	0	0	0	0	0	0	1	0
Donkach1/2/7	ch1	Donka	2	0	0	0	0	0	0	0	1	0	0	0	0
Donkach1/2/8	ch1	Donka	2	2	0	0	0	1	0	0	4	0	0	0	0
Donkach1/2/9	ch1	Donka	2	0	0	0	0	0	0	0	3	0	0	0	0
Donkach2/1/1	ch2	Donka	1	0	0	0	0	0	0	0	1	0	0	0	0
Donkach2/1/2	ch2	Donka	1	0	0	0	0	0	0	0	2	0	0	0	0
Donkach2/1/3	ch2	Donka	1	0	0	0	0	0	0	0	0	2	0	0	0
Donkach2/1/4	ch2	Donka	1	0	0	0	0	0	0	0	0	0	0	0	0
Donkach2/2/10	ch2	Donka	2	0	0	0	0	1	0	0	2	0	0	0	0
Donkach2/2/11	ch2	Donka	2	0	0	0	0	3	0	0	1	0	0	0	0
Donkach2/2/12	ch2	Donka	2	0	0	0	0	1	0	0	1	0	0	0	0
Donkach2/2/13	ch2	Donka	2	0	0	0	0	0	0	0	0	0	1	0	0
Donkach2/2/5	ch2	Donka	2	0	0	0	0	1	0	0	3	0	0	0	0
Donkach2/2/6	ch2	Donka	2	0	0	0	0	1	1	0	1	0	0	0	0
Donkach2/2/7	ch2	Donka	2	0	0	0	0	0	0	0	2	0	0	0	0
Donkach2/2/8	ch2	Donka	2	0	0	0	0	1	0	0	3	0	0	0	0
Donkach2/2/9	ch2	Donka	2	0	0	0	0	0	0	0	3	0	0	0	0
Donkagh1/1/1	gh1	Donka	1	0	0	0	0	0	0	0	1	0	0	0	0
Donkagh1/1/2	gh1	Donka	1	0	0	0	0	0	0	0	1	0	0	0	0
Donkagh1/1/3	gh1	Donka	1	0	0	0	0	0	0	0	0	0	0	0	0
Donkagh1/1/4	gh1	Donka	1	0	0	0	0	0	0	0	1	0	0	0	1
Donkagh1/2/10	gh1	Donka	2	0	0	1	0	0	0	0	1	0	0	0	0
Donkagh1/2/5	gh1	Donka	2	0	0	0	0	1	0	0	0	0	1	0	0
Donkagh1/2/6	gh1	Donka	2	0	0	0	0	1	0	0	0	0	0	0	0
Donkagh1/2/7	gh1	Donka	2	0	0	0	0	0	0	0	1	0	0	0	0
Donkagh1/2/8	gh1	Donka	2	0	0	0	0	0	0	0	1	0	0	0	0
Donkagh1/2/9	gh1	Donka	2	0	0	0	0	1	0	0	0	0	0	0	0
Donkagh2/1/1	gh2	Donka	1	0	0	0	0	0	0	0	0	0	0	0	0
Donkagh2/1/2	gh2	Donka	1	0	0	0	0	0	0	0	0	0	0	0	0
Donkagh2/1/3	gh2	Donka	1	0	0	0	0	0	0	0	1	0	0	0	0
Donkagh2/1/4	gh2	Donka	1	0	0	0	0	0	0	0	0	0	0	0	0
Donkagh2/2/10	gh2	Donka	2	0	0	0	0	0	0	0	0	0	0	0	0
Donkagh2/2/5	gh2	Donka	2	0	0	0	0	0	0	0	0	0	0	0	0
Donkagh2/2/6	gh2	Donka	2	0	0	0	0	0	0	0	0	0	0	0	0
Donkagh2/2/7	gh2	Donka	2	0	0	0	0	1	0	0	2	0	0	0	1
Donkagh2/2/8	gh2	Donka	2	0	0	0	0	0	0	0	1	0	0	0	0
Donkagh2/2/9	gh2	Donka	2	0	0	0	0	2	0	0	0	0	0	0	0
Donkak/1/1	k	Donka	1	0	0	0	0	0	0	0	0	0	0	0	0
Donkak/1/2	k	Donka	1	0	0	0	0	0	0	0	1	0	0	0	0
Donkak/1/3	k	Donka	1	0	0	0	1	0	0	0	1	0	0	0	0
Donkak/1/4	k	Donka	1	0	0	0	0	0	0	0	0	0	0	0	0
Donkak/2/10	k	Donka	2	0	0	0	0	1	0	1	1	0	0	0	0
Donkak/2/11	k	Donka	2	0	0	0	0	1	0	0	0	0	0	0	0
Donkak/2/12	k	Donka	2	0	0	0	0	3	0	0	3	0	0	0	0
Donkak/2/13	k	Donka	2	0	0	0	0	3	0	0	0	0	0	0	0
Donkak/2/14	k	Donka	2	0	0	0	0	0	0	0	1	0	0	0	1
Donkak/2/5	k	Donka	2	0	0	0	0	2	0	0	3	0	0	0	0
Donkak/2/6	k	Donka	2	0	0	0	0	1	0	0	1	0	0	0	1
Donkak/2/7	k	Donka	2	0	0	0	0	0	0	0	1	0	0	0	0
Donkak/2/8	k	Donka	2	0	0	0	0	0	0	0	1	0	0	0	1
Donkak/2/9	k	Donka	2	0	0	0	0	0	0	0	0	0	0	0	0
Marjánch1/1/1	ch1	Marján	1	0	0	0	0	0	0	0	2	0	0	0	1
Marjánch1/1/2	ch1	Marján	1	0	0	0	0	0	0	0	1	0	0	0	0
Marjánch1/1/3	ch1	Marján	1	0	0	0	0	0	0	0	0	0	1	0	0
Marjánch1/1/4	ch1	Marján	1	0	0	0	0	0	0	0	0	0	0	0	0
Marjánch1/1/5	ch1	Marján	1	0	0	0	0	0	0	0	0	0	0	0	0
Marjánch1/2/10	ch1	Marján	2	0	0	0	0	0	0	0	0	0	1	0	1
Marjánch1/2/11	ch1	Marján	2	0	0	0	0	0	0	0	0	0	0	0	0
Marjánch1/2/6	ch1	Marján	2	0	0	0	0	0	0	0	1	0	0	0	0
Marjánch1/2/7	ch1	Marján	2	0	0	0	0	2	0	0	2	0	0	0	0
Marjánch1/2/8	ch1	Marján	2	0	0	0	0	2	0	0	1	0	0	0	0
Marjánch1/2/9	ch1	Marján	2	0	0	0	0	0	0	0	1	0	0	0	1
Marjánch1/3/12	ch1	Marján	3	0	0	0	0	0	1	0	0	0	0	0	0
Marjánch1/3/13	ch1	Marján	3	0	0	0	0	0	0	0	0	0	0	0	0
Marjánch2/1/1	ch2	Marján	1	0	0	0	0	0	0	0	1	0	0	0	0
Marjánch2/1/2	ch2	Marján	1	0	0	0	0	0	0	0	0	0	0	0	0
Marjánch2/1/3	ch2	Marján	1	0	0	0	0	0	0	0	1	0	0	0	0
Marjánch2/1/4	ch2	Marján	1	0	0	1	0	0	0	0	2	0	0	0	0
Marjánch2/1/5	ch2	Marján	1	0	0	0	0	0	1	0	6	0	0	0	0
Marjánch2/2/10	ch2	Marján	2	0	0	0	0	2	0	0	0	0	0	0	0
Marjánch2/2/6	ch2	Marján	2	0	0	0	0	0	0	0	1	0	0	0	0
Marjánch2/2/7	ch2	Marján	2	0	0	0	0	1	0	0	2	0	0	0	0
Marjánch2/2/8	ch2	Marján	2	0	0	0	0	0	0	0	5	0	0	0	0
Marjánch2/2/9	ch2	Marján	2	0	0	0	0	0	0	0	1	0	0	0	0
Marjánch2/3/11	ch2	Marján	3	0	0	0	0	0	0	0	0	0	0	0	0
Marjánch2/3/12	ch2	Marján	3	0	1	0	0	0	0	0	1	0	0	0	0
Marjánch2/3/13	ch2	Marján	3	0	0	0	0	0	0	0	0	0	0	0	0
Marjángh1/1/1	gh1	Marján	1	0	0	0	0	0	0	0	1	0	0	0	0
Marjángh1/1/2	gh1	Marján	1	0	0	0	0	0	0	0	0	1	0	0	0
Marjángh1/1/3	gh1	Marján	1	0	0	0	0	0	0	0	0	0	0	0	0
Marjángh1/1/4	gh1	Marján	1	0	0	1	0	0	0	0	0	0	0	0	0
Marjángh1/2/5	gh1	Marján	2	0	0	0	0	0	0	0	0	0	0	0	0
Marjángh1/2/6	gh1	Marján	2	0	0	0	0	1	0	0	0	0	0	0	0
Marjángh1/2/7	gh1	Marján	2	0	0	0	0	0	0	0	0	0	0	0	0
Marjángh1/2/8	gh1	Marján	2	0	0	0	0	1	0	0	0	0	0	0	0
Marjángh1/3/10	gh1	Marján	3	0	0	0	0	0	0	0	1	0	0	0	0
Marjángh1/3/9	gh1	Marján	3	0	0	0	0	0	0	0	0	0	0	0	0
Marjángh2/1/1	gh2	Marján	1	0	0	0	0	0	0	0	0	0	0	0	0
Marjángh2/1/2	gh2	Marján	1	0	0	0	0	0	0	0	2	0	0	0	0
Marjángh2/1/3	gh2	Marján	1	0	0	0	0	0	0	0	1	0	0	0	0
Marjángh2/1/4	gh2	Marján	1	0	0	0	0	0	0	0	0	0	0	0	0
Marjángh2/2/5	gh2	Marján	2	0	0	0	0	0	0	0	0	0	0	0	0
Marjángh2/2/6	gh2	Marján	2	0	0	0	0	0	0	0	0	0	2	0	0
Marjángh2/2/7	gh2	Marján	2	0	0	0	0	0	0	0	0	0	0	0	0
Marjángh2/2/8	gh2	Marján	2	0	0	0	0	0	0	0	0	0	0	0	0
Marjángh2/3/10	gh2	Marján	3	0	0	0	0	0	2	0	0	0	0	0	0
Marjángh2/3/9	gh2	Marján	3	0	0	0	0	0	0	0	0	0	0	0	0
Marjánk/1/1	k	Marján	1	0	0	0	0	0	0	0	0	0	0	0	0
Marjánk/1/2	k	Marján	1	0	0	0	0	0	0	0	0	0	0	0	0
Marjánk/1/3	k	Marján	1	0	0	1	0	0	0	0	0	0	0	0	0
Marjánk/1/4	k	Marján	1	0	0	0	0	0	0	0	0	0	0	0	0
Marjánk/1/5	k	Marján	1	0	0	0	0	0	0	0	0	0	0	0	0
Marjánk/2/10	k	Marján	2	0	0	0	0	1	0	0	0	0	0	0	0
Marjánk/2/11	k	Marján	2	0	0	0	0	1	0	0	1	0	0	0	0
Marjánk/2/12	k	Marján	2	0	0	0	0	0	0	0	1	0	0	0	0
Marjánk/2/6	k	Marján	2	0	0	0	0	0	0	0	1	0	0	0	0
Marjánk/2/7	k	Marján	2	0	0	0	0	0	0	0	1	0	0	0	0
Marjánk/2/8	k	Marján	2	0	0	0	0	0	0	0	1	0	0	0	0
Marjánk/2/9	k	Marján	2	0	0	0	0	1	0	0	0	0	0	0	0
Marjánk/3/13	k	Marján	3	0	0	0	0	0	0	0	0	0	0	0	0
Marjánk/3/14	k	Marján	3	0	0	0	0	0	0	0	0	0	0	0	0
Szabóch1/1/1	ch1	Szabó	1	0	0	0	0	0	0	0	0	0	0	0	0
Szabóch1/1/2	ch1	Szabó	1	0	0	0	0	0	0	0	0	0	0	0	0
Szabóch1/1/3	ch1	Szabó	1	0	1	0	0	0	0	0	0	0	0	0	0
Szabóch1/1/4	ch1	Szabó	1	0	0	0	0	0	0	0	0	0	0	0	0
Szabóch1/1/5	ch1	Szabó	1	0	0	0	0	0	0	0	0	0	0	0	0
Szabóch1/2/6	ch1	Szabó	2	0	0	0	0	0	0	0	0	0	0	0	0
Szabóch1/2/7	ch1	Szabó	2	0	0	0	0	0	0	0	0	0	0	0	0
Szabóch1/2/8	ch1	Szabó	2	0	0	0	0	0	0	0	1	0	0	0	0
Szabóch1/2/9	ch1	Szabó	2	0	0	0	0	0	0	0	1	0	0	0	0
Szabóch1/3/10	ch1	Szabó	3	0	1	1	0	0	0	0	0	0	0	0	0
Szabóch1/3/11	ch1	Szabó	3	0	0	0	0	0	0	0	0	0	0	0	0
Szabóch1/3/12	ch1	Szabó	3	0	0	0	0	0	0	0	1	0	0	0	0
Szabóch1/3/13	ch1	Szabó	3	0	0	0	0	0	0	0	1	0	0	0	0
Szabóch2/1/1	ch2	Szabó	1	0	0	0	0	0	0	0	0	0	0	0	0
Szabóch2/1/2	ch2	Szabó	1	0	0	0	0	0	0	0	0	0	0	0	0
Szabóch2/1/3	ch2	Szabó	1	0	0	0	0	0	0	0	0	0	0	0	0
Szabóch2/1/4	ch2	Szabó	1	0	0	0	0	0	0	0	0	0	0	0	0
Szabóch2/1/5	ch2	Szabó	1	0	0	0	0	0	0	0	0	0	0	0	0
Szabóch2/2/6	ch2	Szabó	2	0	0	0	0	0	0	0	0	0	0	0	0
Szabóch2/2/7	ch2	Szabó	2	0	0	0	0	1	0	0	2	0	0	0	0
Szabóch2/2/8	ch2	Szabó	2	0	0	0	0	0	0	0	0	0	0	0	0
Szabóch2/2/9	ch2	Szabó	2	0	0	0	0	1	0	0	3	0	0	0	0
Szabóch2/3/10	ch2	Szabó	3	0	0	0	0	0	0	0	1	0	0	0	0
Szabóch2/3/11	ch2	Szabó	3	0	0	0	0	0	0	0	1	0	0	0	0
Szabóch2/3/12	ch2	Szabó	3	0	0	0	0	0	0	0	6	0	0	0	0
Szabóch2/3/13	ch2	Szabó	3	0	0	1	0	0	0	0	2	0	0	0	0
Szabógh1/1/1	gh1	Szabó	1	0	0	0	0	0	0	0	0	0	0	0	0
Szabógh1/1/2	gh1	Szabó	1	0	0	0	0	0	0	0	2	0	0	0	0
Szabógh1/1/3	gh1	Szabó	1	0	0	0	0	0	0	0	2	0	0	0	0
Szabógh1/1/4	gh1	Szabó	1	0	0	0	0	0	0	0	0	0	0	0	0
Szabógh1/2/4	gh1	Szabó	2	0	0	0	0	1	0	0	1	0	0	0	0
Szabógh1/2/5	gh1	Szabó	2	0	0	0	0	1	0	0	1	0	0	0	0
Szabógh1/2/6	gh1	Szabó	2	0	0	0	0	1	0	0	1	0	0	0	0
Szabógh1/2/7	gh1	Szabó	2	0	0	0	0	0	0	0	0	0	0	0	0
Szabógh1/3/10	gh1	Szabó	3	0	0	0	0	0	0	0	0	0	0	0	1
Szabógh1/3/8	gh1	Szabó	3	0	0	0	0	0	0	0	0	0	1	0	0
Szabógh1/3/9	gh1	Szabó	3	0	0	0	0	0	0	0	0	0	0	0	0
Szabógh2/1/1	gh2	Szabó	1	0	0	0	0	0	0	0	0	0	0	0	0
Szabógh2/1/2	gh2	Szabó	1	0	0	0	0	0	0	0	0	0	0	0	0
Szabógh2/1/3	gh2	Szabó	1	0	0	0	0	0	0	0	0	0	0	0	0
Szabógh2/1/4	gh2	Szabó	1	0	0	0	0	1	0	0	0	0	0	0	0
Szabógh2/2/5	gh2	Szabó	2	0	0	0	0	1	0	0	0	0	0	0	0
Szabógh2/2/6	gh2	Szabó	2	0	0	0	0	0	0	0	1	0	0	0	0
Szabógh2/2/7	gh2	Szabó	2	0	0	0	0	0	0	0	1	0	0	0	0
Szabógh2/3/10	gh2	Szabó	3	0	0	0	0	0	0	0	0	0	0	0	1
Szabógh2/3/11	gh2	Szabó	3	0	0	0	0	0	0	0	0	0	0	0	0
Szabógh2/3/8	gh2	Szabó	3	0	0	0	0	0	0	0	0	0	0	0	0
Szabógh2/3/9	gh2	Szabó	3	0	0	0	0	0	0	0	0	0	0	0	0
Szabók/1/1	k	Szabó	1	0	0	0	0	0	0	0	0	0	0	0	0
Szabók/1/2	k	Szabó	1	0	0	0	0	0	0	0	0	0	0	0	0
Szabók/1/3	k	Szabó	1	0	0	0	0	0	0	0	0	0	1	0	0
Szabók/1/4	k	Szabó	1	0	0	0	0	0	0	0	0	0	0	0	0
Szabók/1/5	k	Szabó	1	0	0	0	0	0	0	0	0	0	0	0	0
Szabók/2/6	k	Szabó	2	0	0	0	0	1	0	0	1	0	0	0	0
Szabók/2/7	k	Szabó	2	0	0	0	0	3	0	0	0	0	0	0	0
Szabók/2/8	k	Szabó	2	0	0	0	0	1	0	0	0	0	0	0	0
Szabók/2/9	k	Szabó	2	0	0	0	0	1	0	0	1	0	0	0	0
Szabók/3/10	k	Szabó	3	0	0	0	0	0	0	0	0	0	0	0	0
Szabók/3/11	k	Szabó	3	0	0	0	0	0	0	0	1	0	0	0	0
Szabók/3/12	k	Szabó	3	0	0	0	0	0	0	0	0	0	0	0	0
Szabók/3/13	k	Szabó	3	0	0	0	0	0	0	0	1	0	0	0	0
Szabók/3/14	k	Szabó	3	0	0	0	0	0	0	0	0	0	0	0	0

## Sheet: wildbee_fajhely.csv
treeID	treatment	site	block	Andrena.barbilabris	Andrena.dorsata	Andrena.flavipes	Andrena.haemorrhoa	Andrena.nitida	Andrena.ovatula	Andrena.varians	Anthidium..manicatum	Anthophora.plumipes	Bombus.lapidarius	Bombus.pascuorum	Bombus.terrestris	Ceratina..nigrolabiaa	Colletes.cunicularius	Eucera..nigrescens	Halictus.maculatus	Halictus.subauratus	Hylaeus.annularis	Hylaeus.communis	Hylaeus.gibbus	Hylaeus.gracilicornis	Hylaeus.moricei	Lasioglossum.calceatum	Lasioglossum.fulvicorne	Lasioglossum.interruptum	Lasioglossum.leucaheneus	Lasioglossum.leucozonium	Lasioglossum.lucidulum	Lasioglossum.morio	Lasioglossum.pauxillum	Lasioglossum.politum	Lasioglossum.punctatissimum	Lasioglossum.pygmaeum.patulum	Lasioglossum.sexstrigatum	Megachile.centuncularis	Osmia.bicolor	Osmia.caerulescens	Osmia.cornuta	Osmia.rufa
Donkach1/1/1	ch1	Donka	1	0	0	1	0	0	0	0	0	0	0	0	0	0	0	0	0	0	0	0	0	0	0	0	0	0	0	0	0	0	0	0	0	0	0	0	0	0	0	0
Donkach1/1/2	ch1	Donka	1	0	0	0	0	0	0	0	0	0	0	0	0	0	0	0	0	0	0	0	0	0	0	0	0	0	1	0	0	0	0	0	0	0	0	0	0	0	0	0
Donkach1/1/3	ch1	Donka	1	0	0	0	0	0	0	0	0	0	0	0	0	0	0	0	0	0	0	1	0	0	0	0	0	0	0	0	0	0	0	0	0	0	0	0	0	0	0	0
Donkach1/1/4	ch1	Donka	1	0	0	0	0	0	0	0	0	0	0	0	0	0	0	0	0	0	0	0	0	0	0	0	0	0	0	0	0	0	0	0	0	0	0	0	0	0	0	0
Donkach1/1/5	ch1	Donka	1	0	0	0	0	0	0	0	0	0	0	0	0	0	0	0	0	0	0	0	0	0	0	0	0	0	0	0	1	0	0	0	0	0	1	0	0	0	0	0
Donkach1/2/10	ch1	Donka	2	0	0	0	0	0	0	0	0	0	0	0	0	0	0	0	0	0	0	0	0	0	0	0	0	0	0	0	0	0	0	0	0	0	0	0	0	0	0	0
Donkach1/2/11	ch1	Donka	2	0	0	0	0	0	0	0	0	0	0	0	0	0	0	0	0	0	0	0	0	0	0	0	0	0	0	0	0	0	1	0	0	0	1	0	0	0	0	0
Donkach1/2/12	ch1	Donka	2	0	0	0	0	0	0	0	0	0	0	0	0	0	0	0	0	0	0	0	0	0	0	0	0	0	0	0	0	0	0	0	0	0	0	0	0	0	0	0
Donkach1/2/13	ch1	Donka	2	0	0	0	0	0	0	0	0	0	0	0	0	0	0	0	0	0	0	0	0	0	0	0	0	0	0	0	0	0	0	0	0	0	0	0	0	0	0	0
Donkach1/2/6	ch1	Donka	2	0	0	0	0	0	0	0	0	0	0	0	0	0	0	0	0	0	0	0	0	0	0	0	0	0	0	0	1	0	1	0	0	0	0	0	0	0	0	0
Donkach1/2/7	ch1	Donka	2	0	0	0	0	0	0	0	0	0	0	0	0	0	0	0	0	0	0	0	0	0	0	0	0	0	0	0	1	0	0	0	0	0	0	0	0	0	0	0
Donkach1/2/8	ch1	Donka	2	0	0	0	0	0	0	0	0	0	0	0	0	0	0	0	0	0	0	0	0	0	0	0	0	0	0	0	0	0	0	0	0	0	0	0	0	0	0	0
Donkach1/2/9	ch1	Donka	2	0	0	0	0	0	0	0	0	0	0	0	0	0	0	0	0	3	0	0	0	0	0	0	0	0	0	0	0	0	0	1	0	0	0	0	0	0	0	0
Donkach2/1/1	ch2	Donka	1	0	0	0	0	0	0	0	0	0	0	0	0	0	0	0	0	0	0	0	0	0	0	0	0	0	0	0	0	2	0	0	0	0	0	0	0	0	0	0
Donkach2/1/2	ch2	Donka	1	0	0	0	0	0	0	0	1	0	0	0	0	0	0	0	0	0	0	1	0	0	1	0	0	0	0	0	0	0	0	0	0	0	0	0	0	0	0	0
Donkach2/1/3	ch2	Donka	1	0	0	0	0	0	0	0	0	0	0	0	0	0	0	0	0	0	0	0	0	0	0	0	0	0	0	0	0	1	0	0	0	0	0	0	0	0	0	0
Donkach2/1/4	ch2	Donka	1	0	0	0	0	0	0	0	0	0	0	0	0	0	0	0	0	0	0	0	0	0	0	0	0	0	0	0	0	0	0	0	0	0	0	0	0	0	0	0
Donkach2/2/10	ch2	Donka	2	0	0	0	0	0	0	0	0	0	0	0	0	0	0	0	0	0	0	0	0	0	0	0	0	0	0	0	0	0	0	0	0	0	1	0	0	0	0	0
Donkach2/2/11	ch2	Donka	2	0	0	0	0	0	0	0	0	0	0	0	0	0	0	0	0	0	0	1	0	0	0	0	0	0	0	0	0	0	0	0	0	0	0	0	0	0	0	0
Donkach2/2/12	ch2	Donka	2	0	0	0	0	0	0	0	0	0	0	0	0	0	0	0	0	0	0	0	0	0	0	0	0	0	0	0	0	0	0	0	0	0	0	0	0	0	0	0
Donkach2/2/13	ch2	Donka	2	0	0	0	0	0	0	0	0	0	0	0	0	0	0	0	0	0	0	0	0	0	0	0	0	0	0	0	0	0	0	0	0	0	0	0	0	0	0	0
Donkach2/2/5	ch2	Donka	2	0	0	0	0	0	0	0	0	0	0	0	0	0	0	0	0	0	0	0	2	0	0	0	1	0	0	0	0	0	1	0	0	0	0	0	0	0	0	0
Donkach2/2/6	ch2	Donka	2	0	0	0	0	0	0	0	0	0	0	0	1	0	0	0	0	0	0	1	0	0	0	0	0	0	0	0	0	0	0	0	0	0	2	1	0	0	0	0
Donkach2/2/7	ch2	Donka	2	0	0	0	0	0	0	0	0	0	0	0	0	0	0	0	0	0	0	0	0	0	0	0	0	0	0	0	0	0	0	0	0	0	0	0	0	0	0	0
Donkach2/2/8	ch2	Donka	2	0	0	0	0	0	0	0	0	0	0	0	0	0	0	0	0	0	0	0	0	0	0	0	0	0	0	0	0	1	0	0	0	0	0	0	0	0	0	0
Donkach2/2/9	ch2	Donka	2	0	0	1	0	0	0	0	0	0	0	0	0	0	0	0	0	0	0	0	0	0	0	0	0	0	0	0	0	0	0	0	0	0	0	0	0	0	0	0
Donkagh1/1/1	gh1	Donka	1	0	0	0	1	0	0	2	0	0	0	0	0	0	0	0	0	0	0	0	0	0	0	0	0	0	0	0	0	0	0	0	0	0	0	0	0	0	0	0
Donkagh1/1/2	gh1	Donka	1	0	0	0	1	1	0	0	0	0	0	0	0	0	0	0	0	0	0	0	0	0	0	1	0	0	0	0	0	0	0	0	0	0	0	0	0	0	0	0
Donkagh1/1/3	gh1	Donka	1	0	0	0	0	0	0	1	0	0	0	0	0	0	0	0	0	0	0	0	0	0	0	2	0	0	0	0	0	0	0	0	0	0	0	0	0	0	0	0
Donkagh1/1/4	gh1	Donka	1	0	0	2	0	0	0	1	0	0	0	0	0	0	0	0	0	0	0	0	0	0	0	1	0	0	0	0	0	0	0	0	0	0	0	0	0	0	0	0
Donkagh1/2/10	gh1	Donka	2	0	2	2	1	0	0	1	0	0	0	0	0	0	0	0	0	0	0	0	0	0	0	0	0	0	0	0	0	0	0	0	0	0	0	0	0	0	0	0
Donkagh1/2/5	gh1	Donka	2	0	0	3	0	0	0	0	0	0	0	0	0	0	0	0	0	0	0	0	0	0	0	0	0	0	0	0	0	0	0	0	0	0	0	0	0	0	0	0
Donkagh1/2/6	gh1	Donka	2	0	0	2	0	0	0	0	0	0	0	0	0	0	0	0	0	0	0	0	0	0	0	1	0	0	0	0	0	0	1	0	0	0	0	0	0	0	0	0
Donkagh1/2/7	gh1	Donka	2	0	0	1	1	0	0	0	0	0	0	0	0	0	0	0	0	0	0	0	0	0	0	0	0	0	0	0	0	0	0	0	0	0	0	0	0	0	0	0
Donkagh1/2/8	gh1	Donka	2	1	0	3	2	0	0	2	0	0	0	0	0	0	0	0	0	0	0	0	0	0	0	2	0	0	0	0	0	0	0	0	0	0	0	0	0	0	0	0
Donkagh1/2/9	gh1	Donka	2	0	0	0	0	0	0	0	0	0	0	1	2	0	0	0	0	0	0	0	0	0	0	0	0	0	0	0	0	0	1	0	0	0	0	0	0	0	0	0
Donkagh2/1/1	gh2	Donka	1	0	0	0	0	0	0	0	0	0	0	0	0	0	0	0	0	0	0	0	0	0	0	0	0	0	0	0	0	0	0	0	0	0	0	0	0	0	0	0
Donkagh2/1/2	gh2	Donka	1	0	0	0	0	0	0	0	0	0	0	0	0	0	0	0	0	0	0	0	0	0	0	1	0	0	0	0	0	0	0	0	0	0	0	0	0	0	0	0
Donkagh2/1/3	gh2	Donka	1	0	0	1	0	0	0	1	0	0	0	0	0	0	0	0	0	0	0	0	0	0	0	0	0	0	0	0	0	0	0	0	0	0	0	0	0	0	0	0
Donkagh2/1/4	gh2	Donka	1	0	1	0	0	0	0	0	0	0	0	0	0	0	0	0	0	0	0	0	0	0	0	0	0	0	0	0	0	0	0	0	0	0	0	0	0	0	0	0
Donkagh2/2/10	gh2	Donka	2	0	0	1	0	0	0	0	0	0	0	0	0	0	0	0	0	0	0	0	0	0	0	0	0	0	0	0	0	0	0	0	0	0	0	0	0	0	0	0
Donkagh2/2/5	gh2	Donka	2	0	0	0	0	0	0	0	0	0	0	0	0	0	0	0	0	0	0	0	0	0	0	0	0	0	0	0	0	0	0	0	0	0	0	0	0	0	0	0
Donkagh2/2/6	gh2	Donka	2	0	0	0	1	0	0	0	0	0	0	0	0	0	0	0	0	0	0	0	0	0	0	2	0	0	0	0	0	0	0	0	0	0	1	0	0	0	0	1
Donkagh2/2/7	gh2	Donka	2	0	0	0	0	0	0	0	0	0	0	0	0	0	0	0	0	0	0	0	0	0	0	0	0	0	0	0	0	0	0	0	0	0	0	0	0	0	0	0
Donkagh2/2/8	gh2	Donka	2	0	0	0	0	0	0	0	0	0	0	0	0	0	0	0	0	0	0	0	0	0	0	0	0	0	0	0	0	0	0	0	0	0	0	0	0	0	0	0
Donkagh2/2/9	gh2	Donka	2	0	1	0	0	0	0	0	0	0	0	0	0	0	0	0	0	0	0	0	0	0	0	0	0	0	0	0	0	0	0	0	0	0	0	0	0	0	0	0
Donkak/1/1	k	Donka	1	0	0	0	0	0	0	0	0	0	0	0	0	0	0	0	0	0	0	0	0	0	0	0	0	0	0	0	0	0	0	0	0	0	0	0	0	0	0	0
Donkak/1/2	k	Donka	1	0	0	0	0	0	0	0	0	0	0	0	0	0	0	0	0	0	0	0	0	0	0	0	0	0	0	0	0	0	0	0	0	0	0	0	0	0	0	0
Donkak/1/3	k	Donka	1	0	0	0	0	0	0	0	0	0	0	0	0	0	0	0	0	0	0	0	0	0	0	0	0	0	0	0	0	0	0	0	0	0	0	0	0	0	0	0
Donkak/1/4	k	Donka	1	0	0	0	0	0	0	0	0	0	0	0	0	0	0	0	0	0	0	0	0	0	0	0	0	0	0	0	0	0	0	0	0	0	0	0	1	0	0	0
Donkak/2/10	k	Donka	2	0	0	0	0	0	0	0	0	0	0	0	0	0	0	0	0	0	0	0	0	0	0	0	0	0	0	0	0	0	0	0	0	0	0	0	0	0	0	0
Donkak/2/11	k	Donka	2	0	0	0	0	0	1	0	0	0	0	0	0	0	0	0	0	0	0	0	0	0	0	0	0	0	0	0	0	0	0	0	0	0	0	0	0	0	0	0
Donkak/2/12	k	Donka	2	0	0	3	0	0	0	0	0	0	0	0	0	0	0	0	0	0	0	0	0	0	0	0	0	0	0	0	0	0	0	0	0	0	0	0	0	0	0	0
Donkak/2/13	k	Donka	2	0	0	1	0	0	0	0	0	0	0	0	0	0	0	0	1	0	0	0	0	0	0	0	0	0	0	0	0	0	0	0	0	0	0	0	0	0	0	0
Donkak/2/14	k	Donka	2	0	0	0	0	0	1	0	0	0	0	0	0	0	0	0	1	0	0	0	0	0	0	0	0	1	0	0	0	0	0	0	0	0	0	0	0	0	0	0
Donkak/2/5	k	Donka	2	0	0	0	1	0	0	2	0	0	0	0	0	0	0	0	0	0	0	0	0	0	0	0	0	0	0	0	0	1	0	0	0	0	0	0	0	0	0	0
Donkak/2/6	k	Donka	2	0	0	1	0	0	0	0	0	0	0	0	0	0	0	0	0	0	0	0	0	0	0	1	0	0	0	0	0	0	0	0	0	0	0	0	0	0	0	0
Donkak/2/7	k	Donka	2	0	0	0	0	0	0	0	0	0	0	1	0	0	0	0	0	0	0	0	0	0	0	0	0	0	0	0	0	0	0	0	0	0	0	0	0	0	0	0
Donkak/2/8	k	Donka	2	0	0	0	0	0	0	0	0	0	0	0	0	0	0	0	0	0	0	0	0	0	0	0	0	0	0	0	0	0	0	0	0	0	0	0	0	0	0	0
Donkak/2/9	k	Donka	2	0	0	1	0	0	0	0	0	0	0	0	0	0	0	0	0	0	0	0	0	0	0	0	0	0	0	0	0	0	0	0	1	0	0	0	0	0	0	0
Marjánch1/1/1	ch1	Marján	1	0	0	0	0	0	1	0	0	0	0	0	0	0	0	0	0	0	0	0	0	0	0	1	0	0	0	0	0	0	0	1	0	0	10	0	0	0	0	0
Marjánch1/1/2	ch1	Marján	1	0	0	0	0	0	0	0	0	0	0	0	0	0	0	0	0	0	0	0	0	0	0	0	0	0	0	0	0	0	0	0	0	0	0	0	0	0	0	0
Marjánch1/1/3	ch1	Marján	1	0	0	0	0	0	0	0	0	0	0	0	0	0	0	0	0	0	0	0	0	0	0	0	0	0	0	0	0	0	0	1	0	0	6	0	0	0	0	0
Marjánch1/1/4	ch1	Marján	1	0	0	0	0	0	0	0	0	0	0	0	0	0	0	0	0	0	0	0	0	0	0	0	0	0	0	0	0	0	0	0	0	0	1	0	0	0	0	0
Marjánch1/1/5	ch1	Marján	1	0	0	0	0	0	0	0	0	0	0	0	0	0	0	0	0	0	0	0	0	0	0	0	0	0	0	0	0	0	0	0	0	0	3	0	0	0	0	0
Marjánch1/2/10	ch1	Marján	2	0	0	0	0	0	0	0	0	0	0	0	0	0	0	0	0	0	0	0	0	0	0	0	0	0	0	0	0	0	0	0	0	0	1	0	0	0	0	0
Marjánch1/2/11	ch1	Marján	2	0	0	0	0	0	0	0	0	0	0	0	0	0	0	0	0	0	0	0	0	0	0	0	0	0	0	0	0	0	0	0	0	0	2	0	0	0	0	0
Marjánch1/2/6	ch1	Marján	2	0	0	0	0	0	0	0	0	0	0	0	0	0	0	0	0	0	0	0	0	0	0	0	0	0	0	0	0	0	0	0	0	0	5	0	0	0	0	0
Marjánch1/2/7	ch1	Marján	2	0	0	0	0	0	0	0	0	0	0	0	0	0	0	0	0	0	0	0	0	0	0	0	0	0	0	0	0	0	0	0	0	0	0	0	0	0	0	0
Marjánch1/2/8	ch1	Marján	2	0	0	0	0	0	0	0	0	0	0	0	0	0	0	0	0	0	0	0	0	0	0	0	0	0	0	1	0	0	0	0	0	0	1	0	0	0	0	0
Marjánch1/2/9	ch1	Marján	2	0	0	0	0	0	0	1	0	0	0	0	0	0	0	0	0	0	0	0	0	0	0	0	0	0	0	0	0	0	0	0	0	0	2	0	0	0	0	0
Marjánch1/3/12	ch1	Marján	3	0	0	0	0	0	0	0	0	0	0	0	0	0	0	0	0	0	0	0	0	0	0	0	0	0	0	0	0	0	0	0	0	0	0	0	0	0	0	0
Marjánch1/3/13	ch1	Marján	3	0	0	0	0	0	0	0	0	0	0	0	0	0	0	0	0	0	0	0	0	0	0	0	0	0	0	0	0	0	0	0	0	0	0	0	0	0	0	0
Marjánch2/1/1	ch2	Marján	1	0	0	0	0	0	0	0	0	0	0	0	0	0	0	0	0	0	0	0	0	0	0	0	0	0	0	0	0	0	0	0	0	0	0	0	0	0	0	0
Marjánch2/1/2	ch2	Marján	1	0	0	0	0	0	0	0	0	0	0	0	1	0	0	0	0	0	1	3	0	0	0	0	0	0	0	0	0	0	0	0	0	0	1	1	0	0	0	0
Marjánch2/1/3	ch2	Marján	1	0	0	0	0	0	0	0	0	0	0	0	0	0	0	0	0	0	0	0	0	0	0	0	0	0	0	0	0	0	0	0	0	0	2	0	0	0	0	0
Marjánch2/1/4	ch2	Marján	1	0	0	0	0	0	0	0	0	0	0	0	0	0	0	0	0	0	0	0	0	0	0	0	0	0	0	0	0	0	0	0	0	0	1	0	0	0	0	1
Marjánch2/1/5	ch2	Marján	1	0	0	0	0	0	0	0	0	0	0	0	0	1	0	0	0	0	0	0	0	1	0	0	0	0	0	0	0	0	0	0	0	1	0	0	0	0	0	0
Marjánch2/2/10	ch2	Marján	2	0	0	0	0	0	0	0	0	0	0	0	0	0	0	0	0	0	0	0	0	0	0	0	0	0	0	0	0	0	0	0	0	0	0	0	0	0	0	0
Marjánch2/2/6	ch2	Marján	2	0	0	0	0	0	0	0	0	0	0	0	0	0	0	0	0	0	0	0	0	0	0	0	0	0	0	0	0	0	0	1	0	0	3	0	0	0	0	0
Marjánch2/2/7	ch2	Marján	2	0	0	0	0	0	0	0	0	0	0	0	0	0	0	0	0	0	0	0	0	0	0	0	0	0	0	0	0	0	0	0	0	0	0	0	0	0	0	0
Marjánch2/2/8	ch2	Marján	2	0	0	0	0	0	0	0	0	0	0	0	0	0	0	0	0	0	0	0	0	0	0	0	0	0	0	0	0	0	0	0	0	0	0	0	0	0	0	0
Marjánch2/2/9	ch2	Marján	2	0	0	0	0	0	0	0	0	0	0	0	0	0	0	0	0	0	0	1	0	0	0	0	0	0	0	0	0	0	0	0	0	0	1	0	0	0	0	0
Marjánch2/3/11	ch2	Marján	3	0	0	0	0	0	0	0	0	0	0	0	0	0	0	0	0	0	0	0	1	0	0	0	0	0	0	0	0	0	0	0	0	0	0	0	0	0	0	0
Marjánch2/3/12	ch2	Marján	3	0	0	0	0	0	0	0	0	0	0	0	0	0	0	0	0	0	0	0	1	0	0	0	0	0	0	0	0	0	0	0	0	0	0	0	0	0	0	0
Marjánch2/3/13	ch2	Marján	3	0	0	0	0	0	0	0	0	0	0	0	0	0	0	0	0	0	0	0	1	0	0	0	0	0	0	0	0	0	0	0	0	0	0	0	0	0	0	0
Marjángh1/1/1	gh1	Marján	1	0	0	1	0	0	0	5	0	0	0	1	0	0	0	0	0	0	0	0	0	0	0	2	0	0	0	0	0	0	1	0	0	0	0	0	0	0	1	1
Marjángh1/1/2	gh1	Marján	1	0	0	1	0	0	0	0	0	0	0	0	0	0	0	0	0	0	0	0	0	0	0	1	0	0	0	0	0	0	0	0	0	0	0	0	0	0	0	1
Marjángh1/1/3	gh1	Marján	1	0	0	0	0	0	0	1	0	0	0	0	0	0	0	0	0	0	0	0	0	0	0	2	0	0	0	0	0	0	0	0	0	0	1	0	1	0	1	1
Marjángh1/1/4	gh1	Marján	1	0	0	0	0	0	0	0	0	1	0	0	1	0	0	0	0	0	0	0	0	0	0	3	0	0	0	0	0	0	0	0	0	0	0	0	0	0	0	1
Marjángh1/2/5	gh1	Marján	2	0	0	1	0	0	0	1	0	0	0	1	0	0	0	0	0	0	0	0	0	0	0	0	0	0	0	0	0	0	0	0	0	0	0	0	0	0	0	0
Marjángh1/2/6	gh1	Marján	2	0	0	0	0	0	0	0	0	0	0	0	0	0	0	0	0	0	0	0	0	0	0	0	0	0	0	0	0	0	0	0	0	0	0	0	0	0	0	0
Marjángh1/2/7	gh1	Marján	2	0	1	0	1	0	0	5	0	0	0	0	0	0	0	0	0	0	0	0	0	0	0	1	0	0	0	0	0	0	0	0	0	0	0	0	0	0	0	0
Marjángh1/2/8	gh1	Marján	2	0	2	0	0	0	0	4	0	0	0	1	0	0	0	0	0	0	0	0	0	0	0	0	0	0	0	0	0	0	0	0	0	0	0	0	0	0	1	0
Marjángh1/3/10	gh1	Marján	3	0	1	0	0	0	0	1	0	0	0	0	1	0	0	0	0	0	0	0	0	0	0	2	0	0	0	0	0	0	0	0	0	0	0	0	0	0	1	0
Marjángh1/3/9	gh1	Marján	3	0	0	0	1	0	0	2	0	0	0	1	0	0	1	0	0	0	0	0	0	0	0	2	0	0	0	0	0	0	1	0	0	0	0	0	0	0	1	0
Marjángh2/1/1	gh2	Marján	1	0	0	0	0	0	0	0	0	0	0	0	0	0	0	0	0	0	0	0	0	0	0	0	0	0	0	0	0	0	0	0	0	0	0	0	0	0	0	0
Marjángh2/1/2	gh2	Marján	1	0	0	0	0	0	0	0	0	0	0	0	0	0	0	0	0	0	0	0	0	0	0	0	0	0	0	0	0	0	0	0	0	0	0	0	0	0	0	0
Marjángh2/1/3	gh2	Marján	1	0	0	0	0	0	0	0	0	0	0	0	0	0	0	0	0	0	0	0	0	0	0	0	0	0	0	0	0	0	0	0	0	0	1	0	0	0	0	1
Marjángh2/1/4	gh2	Marján	1	0	0	0	0	0	0	0	0	0	0	0	0	0	0	0	0	0	0	0	0	0	0	0	0	0	0	0	0	0	0	0	0	0	0	0	0	0	0	0
Marjángh2/2/5	gh2	Marján	2	0	0	0	0	0	0	0	0	0	0	0	0	0	0	0	0	0	0	0	0	0	0	0	0	0	0	0	0	0	0	0	0	0	0	0	0	0	0	0
Marjángh2/2/6	gh2	Marján	2	0	0	0	0	0	0	0	0	0	0	2	0	0	0	0	0	0	0	0	0	0	0	0	0	0	0	0	0	0	0	0	0	0	0	0	0	0	1	0
Marjángh2/2/7	gh2	Marján	2	0	0	0	0	0	0	0	0	0	0	0	0	0	0	0	0	0	0	0	0	0	0	0	0	0	0	0	0	0	0	0	0	0	0	0	0	0	0	0
Marjángh2/2/8	gh2	Marján	2	0	0	1	0	0	0	0	0	0	0	0	0	0	0	0	0	0	0	0	0	0	0	1	0	0	0	0	0	0	0	0	0	0	0	0	0	0	0	0
Marjángh2/3/10	gh2	Marján	3	0	0	0	0	0	0	0	0	0	0	1	0	0	0	0	0	0	0	0	0	0	0	0	0	0	0	0	0	0	0	0	0	0	0	0	0	0	0	0
Marjángh2/3/9	gh2	Marján	3	0	0	0	0	0	0	0	0	0	0	0	0	0	0	0	0	0	0	0	0	0	0	0	0	0	0	0	0	0	0	0	0	0	0	0	0	0	0	0
Marjánk/1/1	k	Marján	1	0	0	0	0	0	0	0	0	0	0	0	0	0	0	0	0	0	0	0	0	0	0	0	0	0	0	0	0	0	0	0	0	0	1	0	0	0	0	0
Marjánk/1/2	k	Marján	1	0	0	0	0	0	0	0	0	0	0	0	0	0	0	0	0	0	0	0	0	0	0	0	0	0	0	0	0	0	0	0	0	0	0	0	0	0	0	0
Marjánk/1/3	k	Marján	1	0	0	0	0	0	0	0	0	0	0	0	0	0	0	0	0	0	0	0	0	0	0	0	0	0	0	0	0	0	0	0	0	0	0	0	0	0	0	0
Marjánk/1/4	k	Marján	1	0	0	0	0	0	0	0	0	0	0	0	0	0	0	0	0	0	0	0	0	0	0	0	0	0	0	0	0	0	0	0	0	0	0	0	0	0	0	0
Marjánk/1/5	k	Marján	1	0	0	0	0	0	0	0	0	0	0	0	0	0	0	0	0	0	0	0	0	0	0	0	0	0	0	0	0	0	0	0	0	0	0	0	0	0	0	0
Marjánk/2/10	k	Marján	2	0	0	0	0	1	0	0	0	0	0	0	0	0	0	0	0	0	0	0	0	0	0	0	0	0	0	0	0	0	0	0	0	0	0	0	0	0	0	0
Marjánk/2/11	k	Marján	2	0	0	0	0	0	1	0	0	0	0	0	0	0	0	0	0	0	0	0	0	0	0	0	0	0	0	0	0	0	0	0	0	0	0	0	0	0	0	0
Marjánk/2/12	k	Marján	2	0	0	0	0	0	0	0	0	0	0	0	0	0	0	0	0	0	0	0	0	0	0	0	0	0	0	0	0	0	0	0	0	0	0	0	0	0	0	0
Marjánk/2/6	k	Marján	2	0	0	0	1	1	0	0	0	0	0	0	0	0	0	0	0	0	0	0	0	0	0	0	0	0	0	0	0	0	0	0	0	0	0	0	0	0	0	0
Marjánk/2/7	k	Marján	2	0	0	1	0	0	0	0	0	0	0	0	0	0	0	0	0	0	0	0	0	0	0	0	0	0	0	0	0	0	0	0	0	0	0	0	0	0	0	0
Marjánk/2/8	k	Marján	2	0	0	0	0	0	1	0	0	0	0	2	0	0	0	0	0	0	0	0	0	0	0	1	0	0	0	0	0	0	0	0	0	0	0	0	0	0	0	0
Marjánk/2/9	k	Marján	2	0	0	0	0	0	0	0	0	0	0	0	0	0	0	0	0	0	0	0	0	0	0	1	0	0	0	0	0	0	0	0	0	0	0	0	0	0	0	0
Marjánk/3/13	k	Marján	3	0	0	1	2	0	0	0	0	0	0	0	0	0	0	0	0	0	0	0	0	0	0	0	0	0	0	0	0	0	0	0	0	0	0	0	0	0	0	0
Marjánk/3/14	k	Marján	3	0	0	0	0	0	0	0	0	0	0	0	0	0	0	0	0	0	0	0	0	0	0	0	0	0	0	0	0	0	0	0	0	0	0	0	0	0	0	0
Szabóch1/1/1	ch1	Szabó	1	0	0	0	0	0	0	0	0	0	0	0	0	0	0	0	0	0	0	0	0	0	0	0	0	0	0	0	0	0	0	0	0	0	0	0	0	0	0	0
Szabóch1/1/2	ch1	Szabó	1	0	0	0	0	0	0	0	0	0	0	0	0	0	0	0	0	0	0	0	0	0	0	0	0	0	0	0	0	0	0	0	0	0	0	0	0	0	0	0
Szabóch1/1/3	ch1	Szabó	1	0	0	0	0	0	1	0	0	0	0	0	0	0	0	0	0	0	0	0	0	0	0	1	0	0	0	0	0	0	0	0	0	0	0	0	0	0	0	0
Szabóch1/1/4	ch1	Szabó	1	0	0	0	0	0	0	1	0	0	0	0	0	0	0	0	0	0	0	0	0	0	0	0	0	0	0	0	0	0	0	0	0	0	0	0	0	0	0	0
Szabóch1/1/5	ch1	Szabó	1	0	0	0	0	0	0	0	0	0	0	0	0	0	0	0	0	0	0	0	0	0	0	1	0	0	0	0	0	0	0	0	0	0	0	0	0	0	0	0
Szabóch1/2/6	ch1	Szabó	2	0	0	0	0	0	0	0	0	0	0	0	0	0	0	0	0	0	0	0	0	0	0	0	0	0	0	0	0	0	0	0	0	0	0	0	0	0	0	0
Szabóch1/2/7	ch1	Szabó	2	0	0	0	0	0	0	1	0	0	0	0	0	0	0	0	0	0	0	0	0	0	0	0	0	0	0	0	0	0	0	0	0	0	1	0	0	0	0	0
Szabóch1/2/8	ch1	Szabó	2	0	0	0	0	0	0	0	0	0	0	0	0	0	0	0	0	0	0	0	0	0	0	0	0	0	0	0	0	0	0	0	0	0	0	0	0	0	0	0
Szabóch1/2/9	ch1	Szabó	2	0	0	0	0	0	0	0	0	0	0	0	0	0	0	0	0	0	0	0	0	0	0	0	0	0	0	0	0	0	0	0	0	0	1	0	0	0	0	0
Szabóch1/3/10	ch1	Szabó	3	0	0	0	0	0	0	0	0	0	0	0	0	0	0	0	0	0	0	0	0	0	0	0	0	0	0	0	0	0	0	0	0	0	0	0	0	0	0	0
Szabóch1/3/11	ch1	Szabó	3	0	0	0	0	0	0	0	0	0	0	0	1	0	0	0	0	0	0	0	0	0	0	0	0	0	0	0	0	0	0	0	0	0	0	0	0	0	0	0
Szabóch1/3/12	ch1	Szabó	3	0	0	0	0	0	0	0	0	0	0	0	0	0	0	0	0	0	0	0	0	0	0	0	0	0	0	0	0	0	0	0	0	0	0	0	0	0	0	0
Szabóch1/3/13	ch1	Szabó	3	0	0	0	0	0	0	0	0	0	0	0	0	0	0	0	0	0	0	0	0	0	0	0	0	0	0	0	0	0	0	0	0	0	0	0	0	0	0	0
Szabóch2/1/1	ch2	Szabó	1	0	0	0	0	0	0	0	0	0	0	0	0	0	0	0	0	0	0	0	0	0	0	0	0	0	0	0	0	0	0	0	0	0	0	0	0	0	0	0
Szabóch2/1/2	ch2	Szabó	1	0	0	0	0	0	0	0	0	0	0	0	0	0	0	0	0	0	0	0	0	0	0	0	0	0	0	0	0	0	0	0	0	0	0	0	0	0	0	0
Szabóch2/1/3	ch2	Szabó	1	0	0	0	0	0	0	0	0	0	0	0	0	0	0	0	0	0	0	0	0	0	0	0	0	0	0	0	0	0	0	0	0	0	0	0	0	0	0	0
Szabóch2/1/4	ch2	Szabó	1	0	0	0	0	0	0	0	0	0	0	0	0	0	0	0	0	0	0	0	0	0	0	0	0	0	0	0	0	0	0	0	0	0	0	0	0	0	0	0
Szabóch2/1/5	ch2	Szabó	1	0	0	0	0	0	0	0	0	0	0	0	2	0	0	0	0	0	0	0	0	0	0	0	0	0	0	0	0	0	0	0	0	0	0	0	0	0	0	0
Szabóch2/2/6	ch2	Szabó	2	0	0	0	0	0	0	0	0	0	0	0	0	0	0	0	0	0	0	0	0	0	0	0	0	0	0	0	0	0	0	0	0	0	0	0	0	0	0	0
Szabóch2/2/7	ch2	Szabó	2	0	0	0	0	0	0	0	0	0	0	0	0	0	0	0	0	0	0	0	0	0	0	0	0	0	0	0	0	0	0	0	0	0	0	0	0	0	0	0
Szabóch2/2/8	ch2	Szabó	2	0	0	0	0	0	0	0	0	0	0	0	0	0	0	0	0	0	0	0	0	0	0	1	0	0	0	0	0	0	0	0	0	0	0	0	0	0	0	0
Szabóch2/2/9	ch2	Szabó	2	0	0	0	0	0	0	0	0	0	0	0	0	0	0	0	0	0	0	0	0	0	0	0	0	0	0	0	0	0	0	0	0	0	0	0	0	0	0	0
Szabóch2/3/10	ch2	Szabó	3	0	0	0	0	0	0	0	0	0	0	0	0	0	0	0	0	0	0	0	0	0	0	0	0	0	0	0	0	0	0	0	0	0	0	0	0	0	0	0
Szabóch2/3/11	ch2	Szabó	3	0	0	0	0	0	0	0	0	0	0	0	0	0	0	0	0	0	0	0	0	0	0	0	0	0	0	0	0	0	0	0	0	0	0	0	0	0	0	0
Szabóch2/3/12	ch2	Szabó	3	0	0	0	0	0	0	0	0	0	0	0	0	0	0	0	0	0	0	0	0	0	0	0	0	0	0	0	0	0	0	0	0	0	0	0	0	0	0	0
Szabóch2/3/13	ch2	Szabó	3	0	0	0	0	0	0	0	0	0	0	0	0	0	0	0	0	0	0	0	0	0	0	0	0	0	0	0	0	0	0	0	0	0	0	0	0	0	0	0
Szabógh1/1/1	gh1	Szabó	1	0	0	0	0	0	0	4	0	0	1	0	1	0	0	0	0	0	0	0	0	0	0	1	0	0	0	0	0	0	0	0	0	0	0	0	0	0	0	0
Szabógh1/1/2	gh1	Szabó	1	0	0	0	1	0	0	1	0	0	0	0	1	0	0	0	0	0	0	0	0	0	0	1	0	0	0	0	0	0	0	0	0	0	0	0	0	0	0	0
Szabógh1/1/3	gh1	Szabó	1	0	0	0	2	1	0	1	0	0	1	0	0	0	0	0	0	0	0	0	0	0	0	1	0	0	0	0	0	0	0	0	0	0	0	0	0	0	1	0
Szabógh1/1/4	gh1	Szabó	1	0	0	0	0	0	0	0	0	0	0	0	0	0	0	0	0	0	0	0	0	0	0	0	0	0	0	0	0	0	0	0	0	0	0	0	0	0	0	0
Szabógh1/2/4	gh1	Szabó	2	0	0	0	2	0	0	2	0	0	1	0	1	0	0	0	0	0	0	0	0	0	0	1	0	0	0	0	0	0	0	0	0	0	0	0	0	0	0	1
Szabógh1/2/5	gh1	Szabó	2	0	0	0	0	0	0	2	0	0	0	0	0	0	0	0	0	0	0	0	0	0	0	0	0	0	0	0	0	0	0	0	0	0	0	0	0	0	2	0
Szabógh1/2/6	gh1	Szabó	2	0	0	0	2	0	0	2	0	0	0	0	1	0	0	0	0	0	0	0	0	0	0	2	0	0	0	0	0	0	0	0	0	0	0	0	0	0	0	2
Szabógh1/2/7	gh1	Szabó	2	0	0	0	0	0	0	5	0	0	0	0	1	0	0	0	0	0	0	0	0	0	0	1	0	0	0	0	0	0	0	0	0	0	0	0	0	0	2	0
Szabógh1/3/10	gh1	Szabó	3	0	0	0	2	0	0	1	0	0	0	0	0	0	0	0	0	0	0	0	0	0	0	0	0	0	0	0	0	0	0	0	0	0	0	0	0	0	0	0
Szabógh1/3/8	gh1	Szabó	3	0	0	0	0	0	0	3	0	0	0	0	0	0	0	0	0	0	0	0	0	0	0	0	0	0	0	0	0	0	0	0	0	0	0	0	0	0	2	0
Szabógh1/3/9	gh1	Szabó	3	0	0	0	4	0	0	5	0	0	2	0	1	0	0	0	0	0	0	0	0	0	0	2	0	0	0	0	0	0	0	0	0	0	0	0	0	0	1	0
Szabógh2/1/1	gh2	Szabó	1	0	0	0	0	0	0	0	0	0	0	0	0	0	0	0	0	0	0	0	0	0	0	0	0	0	0	0	0	0	0	0	0	0	0	0	0	0	0	0
Szabógh2/1/2	gh2	Szabó	1	0	0	0	0	0	0	0	0	1	0	0	0	0	0	0	0	0	0	0	0	0	0	0	0	0	0	0	0	0	0	0	0	0	0	0	0	0	0	0
Szabógh2/1/3	gh2	Szabó	1	0	0	0	0	0	0	0	0	0	0	0	0	0	0	0	0	0	0	0	0	0	0	0	0	0	0	0	0	0	0	0	0	0	0	0	0	0	0	0
Szabógh2/1/4	gh2	Szabó	1	0	0	0	0	0	0	0	0	0	0	0	0	0	0	0	0	0	0	0	0	0	0	0	0	0	0	0	0	0	0	0	0	0	0	0	0	0	0	0
Szabógh2/2/5	gh2	Szabó	2	0	0	0	0	0	0	0	0	0	0	0	0	0	0	0	0	0	0	0	0	0	0	0	0	0	0	0	0	0	0	0	0	0	0	0	0	0	0	0
Szabógh2/2/6	gh2	Szabó	2	0	0	0	0	0	0	0	0	0	0	0	0	0	0	0	0	0	0	0	0	0	0	0	0	0	0	0	0	0	0	0	0	0	0	0	0	0	0	0
Szabógh2/2/7	gh2	Szabó	2	0	0	0	0	0	0	0	0	0	0	0	0	0	0	0	0	0	0	0	0	0	0	0	0	0	0	0	0	0	0	0	0	0	0	0	0	0	0	0
Szabógh2/3/10	gh2	Szabó	3	0	0	0	0	0	0	0	0	0	1	3	0	0	0	0	0	0	0	0	0	0	0	1	0	0	0	0	0	0	0	0	0	0	0	0	0	0	0	0
Szabógh2/3/11	gh2	Szabó	3	0	0	0	0	0	0	0	0	1	2	2	0	0	0	0	0	0	0	0	0	0	0	2	0	0	0	0	0	0	0	0	0	0	0	0	0	0	0	0
Szabógh2/3/8	gh2	Szabó	3	0	0	0	0	0	0	0	0	0	0	0	0	0	0	0	0	0	0	0	0	0	0	0	0	0	0	0	0	0	0	0	0	0	0	0	0	0	0	0
Szabógh2/3/9	gh2	Szabó	3	0	0	0	1	0	0	0	0	0	0	0	0	0	0	0	0	0	0	0	0	0	0	0	0	0	0	0	0	0	0	0	0	0	0	0	0	1	0	0
Szabók/1/1	k	Szabó	1	0	0	1	0	0	0	0	0	0	0	0	0	0	1	1	0	0	0	0	0	0	0	0	0	0	0	0	0	0	0	0	0	0	0	0	0	0	0	1
Szabók/1/2	k	Szabó	1	0	0	0	0	0	0	0	0	0	0	0	0	0	0	0	0	0	0	0	0	0	0	0	0	0	0	0	0	0	0	0	0	0	0	0	0	0	0	0
Szabók/1/3	k	Szabó	1	0	0	1	0	0	0	0	0	0	0	0	0	0	0	0	0	0	0	0	0	0	0	0	0	0	0	0	0	0	0	0	0	0	0	0	0	0	0	0
Szabók/1/4	k	Szabó	1	0	0	0	0	1	0	0	0	0	0	0	0	0	0	0	0	0	0	0	0	0	0	0	0	0	0	0	0	0	0	0	0	0	0	0	0	0	0	0
Szabók/1/5	k	Szabó	1	0	0	1	0	0	0	0	0	0	0	0	0	0	0	0	0	0	0	0	0	0	0	0	0	0	0	0	0	0	0	0	0	0	0	0	0	0	0	0
Szabók/2/6	k	Szabó	2	0	0	4	3	0	0	1	0	0	0	0	0	0	1	0	0	0	0	0	0	0	0	0	0	0	0	0	0	0	0	0	0	0	0	0	0	0	0	0
Szabók/2/7	k	Szabó	2	0	0	0	0	0	0	0	0	0	0	0	0	0	0	0	0	0	0	0	0	0	0	0	0	0	0	0	0	0	0	0	0	0	0	0	0	0	0	0
Szabók/2/8	k	Szabó	2	0	0	0	0	0	0	0	0	0	0	0	0	0	1	0	0	0	0	0	0	0	0	0	0	0	0	0	0	0	0	0	0	0	0	0	0	0	0	0
Szabók/2/9	k	Szabó	2	0	0	0	0	0	0	0	0	0	0	0	0	0	0	0	0	0	0	0	0	0	0	0	0	0	0	0	0	0	0	0	0	0	0	0	0	0	0	0
Szabók/3/10	k	Szabó	3	0	0	0	0	0	0	0	0	0	0	0	0	0	0	0	0	0	0	0	0	0	0	0	0	0	0	0	0	0	0	0	0	0	0	0	0	0	0	0
Szabók/3/11	k	Szabó	3	0	0	0	0	0	0	0	0	0	0	0	0	0	0	0	0	0	0	0	0	0	0	0	0	0	0	0	0	0	0	0	0	0	0	0	0	0	0	0
Szabók/3/12	k	Szabó	3	0	0	1	0	0	0	3	0	0	0	0	0	0	0	0	0	0	0	0	0	0	0	0	0	0	0	0	0	0	0	0	0	0	0	0	0	0	0	0
Szabók/3/13	k	Szabó	3	0	0	0	1	0	0	0	0	0	0	0	0	0	0	0	0	0	0	0	0	0	0	1	0	0	0	0	0	0	0	0	0	0	0	0	0	0	0	0
Szabók/3/14	k	Szabó	3	0	0	0	0	0	0	0	0	0	0	0	0	0	0	0	0	0	0	0	0	0	0	0	0	0	0	0	0	0	0	0	0	0	0	0	0	0	0	0

## Sheet: capped_buds.csv
site	treatment	block	tree	treeID	rg	count	mbloss
Donka	gh1	1	1	gh1/1/1	0	1	58
Donka	gh1	1	2	gh1/1/2	3	1	60.5
Donka	gh1	1	3	gh1/1/3	0	1	69.5
Donka	gh1	1	4	gh1/1/4	2	1	53.5
Donka	gh1	2	5	gh1/2/5	0	1	45
Donka	gh1	2	6	gh1/2/6	30	1	29
Donka	gh1	2	7	gh1/2/7	1	1	13.5
Donka	gh1	2	8	gh1/2/8	0	1	87.5
Donka	gh1	2	9	gh1/2/9	0	1	17
Donka	gh1	2	10	gh1/2/10	0	1	86.5
Donka	gh2	1	1	gh2/1/1	26	1	71
Donka	gh2	1	2	gh2/1/2	11	1	74.5
Donka	gh2	1	3	gh2/1/3	1	1	155.5
Donka	gh2	1	4	gh2/1/4	5	1	53.5
Donka	gh2	2	5	gh2/2/5	0	1	76
Donka	gh2	2	6	gh2/2/6	8	1	167
Donka	gh2	2	7	gh2/2/7	0	1	6
Donka	gh2	2	8	gh2/2/8	9	1	71
Donka	gh2	2	9	gh2/2/9	87	1	76
Donka	gh2	2	10	gh2/2/10	0	1	101
Donka	k	1	1	k/1/1	6	2	187.5
Donka	k	1	2	k/1/2	37	2	166.5
Donka	k	1	3	k/1/3	14	2	217.5
Donka	k	1	4	k/1/4	0	2	125
Donka	k	2	5	k/2/5	5	2	162
Donka	k	2	6	k/2/6	9	2	230
Donka	k	2	7	k/2/7	26	2	177.5
Donka	k	2	8	k/2/8	6	2	120.5
Donka	k	2	9	k/2/9	32	2	291
Donka	k	2	10	k/2/10	0	2	318
Donka	k	2	11	k/2/11	17	2	260
Donka	k	2	12	k/2/12	1	2	252
Donka	k	2	13	k/2/13	0	2	265
Donka	k	2	14	k/2/14	16	2	205

## Sheet: leaf_size.csv
site	treatment	block	tree	treeID	leaf	Area
Donka	ch1	1	1	Donkach1/1/1	1	10.654403
Donka	ch1	1	1	Donkach1/1/1	2	8.974366
Donka	ch1	1	1	Donkach1/1/1	3	12.757291
Donka	ch1	1	1	Donkach1/1/1	4	7.883836
Donka	ch1	1	1	Donkach1/1/1	5	6.760328
Donka	ch1	1	2	Donkach1/1/2	1	17.551162
Donka	ch1	1	2	Donkach1/1/2	2	13.229292
Donka	ch1	1	2	Donkach1/1/2	3	6.11793
Donka	ch1	1	2	Donkach1/1/2	4	16.059742
Donka	ch1	1	2	Donkach1/1/2	5	16.281901
Donka	ch1	1	3	Donkach1/1/3	1	26.051056
Donka	ch1	1	3	Donkach1/1/3	2	15.178448
Donka	ch1	1	3	Donkach1/1/3	3	11.347857
Donka	ch1	1	3	Donkach1/1/3	4	11.43069
Donka	ch1	1	3	Donkach1/1/3	5	8.214886
Donka	ch1	1	4	Donkach1/1/4	1	18.384012
Donka	ch1	1	4	Donkach1/1/4	2	23.872537
Donka	ch1	1	4	Donkach1/1/4	3	6.858273
Donka	ch1	1	4	Donkach1/1/4	4	12.697338
Donka	ch1	1	4	Donkach1/1/4	5	16.980086
Donka	ch1	1	5	Donkach1/1/5	1	11.303863
Donka	ch1	1	5	Donkach1/1/5	2	14.338677
Donka	ch1	1	5	Donkach1/1/5	3	12.098157
Donka	ch1	1	5	Donkach1/1/5	4	9.039404
Donka	ch1	1	5	Donkach1/1/5	5	11.09166
Donka	ch1	2	6	Donkach1/2/6	1	7.454276
Donka	ch1	2	6	Donkach1/2/6	2	7.046113
Donka	ch1	2	6	Donkach1/2/6	3	11.510416
Donka	ch1	2	6	Donkach1/2/6	4	12.303933
Donka	ch1	2	6	Donkach1/2/6	5	5.954805
Donka	ch1	2	7	Donkach1/2/7	1	15.152037
Donka	ch1	2	7	Donkach1/2/7	2	11.838218
Donka	ch1	2	7	Donkach1/2/7	3	4.68618
Donka	ch1	2	7	Donkach1/2/7	4	8.000212
Donka	ch1	2	7	Donkach1/2/7	5	9.808347
Donka	ch1	2	8	Donkach1/2/8	1	15.651578
Donka	ch1	2	8	Donkach1/2/8	2	7.746134
Donka	ch1	2	8	Donkach1/2/8	3	7.458513
Donka	ch1	2	8	Donkach1/2/8	4	8.535132
Donka	ch1	2	8	Donkach1/2/8	5	8.417202
Donka	ch1	2	9	Donkach1/2/9	1	12.90488
Donka	ch1	2	9	Donkach1/2/9	2	10.711673
Donka	ch1	2	9	Donkach1/2/9	3	7.608714
Donka	ch1	2	9	Donkach1/2/9	4	11.694937
Donka	ch1	2	9	Donkach1/2/9	5	4.455406
Donka	ch1	2	10	Donkach1/2/10	1	7.691477
Donka	ch1	2	10	Donkach1/2/10	2	6.997599
Donka	ch1	2	10	Donkach1/2/10	3	11.616058
Donka	ch1	2	10	Donkach1/2/10	4	20.163477
Donka	ch1	2	10	Donkach1/2/10	5	8.340442
Donka	ch1	2	11	Donkach1/2/11	1	14.907351
Donka	ch1	2	11	Donkach1/2/11	2	17.707295
Donka	ch1	2	11	Donkach1/2/11	3	15.103594
Donka	ch1	2	11	Donkach1/2/11	4	19.24165
Donka	ch1	2	11	Donkach1/2/11	5	17.803545
Donka	ch1	2	12	Donkach1/2/12	1	15.626721
Donka	ch1	2	12	Donkach1/2/12	2	15.582515
Donka	ch1	2	12	Donkach1/2/12	3	16.327872
Donka	ch1	2	12	Donkach1/2/12	4	7.217287
Donka	ch1	2	12	Donkach1/2/12	5	11.194125
Donka	ch1	2	13	Donkach1/2/13	1	11.325966
Donka	ch1	2	13	Donkach1/2/13	2	7.362404
Donka	ch1	2	13	Donkach1/2/13	3	8.814914
Donka	ch1	2	13	Donkach1/2/13	4	7.371584
Donka	ch1	2	13	Donkach1/2/13	5	7.248641
Marján	ch1	1	1	Marjánch1/1/1	1	7.731657
Marján	ch1	1	1	Marjánch1/1/1	2	10.214957
Marján	ch1	1	1	Marjánch1/1/1	3	6.659417
Marján	ch1	1	1	Marjánch1/1/1	4	4.743874
Marján	ch1	1	1	Marjánch1/1/1	5	8.350681
Marján	ch1	1	2	Marjánch1/1/2	1	10.217781
Marján	ch1	1	2	Marjánch1/1/2	2	11.628699
Marján	ch1	1	2	Marjánch1/1/2	3	7.645364
Marján	ch1	1	2	Marjánch1/1/2	4	5.868653
Marján	ch1	1	2	Marjánch1/1/2	5	9.19935
Marján	ch1	1	3	Marjánch1/1/3	1	23.80072
Marján	ch1	1	3	Marjánch1/1/3	2	7.618035
Marján	ch1	1	3	Marjánch1/1/3	3	7.792952
Marján	ch1	1	3	Marjánch1/1/3	4	7.033896
Marján	ch1	1	3	Marjánch1/1/3	5	13.163689
Marján	ch1	1	4	Marjánch1/1/4	1	11.340513
Marján	ch1	1	4	Marjánch1/1/4	2	25.561401
Marján	ch1	1	4	Marjánch1/1/4	3	24.396229
Marján	ch1	1	4	Marjánch1/1/4	4	17.819151
Marján	ch1	1	4	Marjánch1/1/4	5	12.179507
Marján	ch1	1	5	Marjánch1/1/5	1	19.373985
Marján	ch1	1	5	Marjánch1/1/5	2	15.982205
Marján	ch1	1	5	Marjánch1/1/5	3	13.680107
Marján	ch1	1	5	Marjánch1/1/5	4	10.230775
Marján	ch1	1	5	Marjánch1/1/5	5	18.035026
Marján	ch1	2	6	Marjánch1/2/6	1	5.956571
Marján	ch1	2	6	Marjánch1/2/6	2	3.726008
Marján	ch1	2	6	Marjánch1/2/6	3	12.700727
Marján	ch1	2	6	Marjánch1/2/6	4	3.341219
Marján	ch1	2	6	Marjánch1/2/6	5	6.620648
Marján	ch1	2	7	Marjánch1/2/7	1	8.73879
Marján	ch1	2	7	Marjánch1/2/7	2	4.400113
Marján	ch1	2	7	Marjánch1/2/7	3	5.087
Marján	ch1	2	7	Marjánch1/2/7	4	6.486406
Marján	ch1	2	7	Marjánch1/2/7	5	11.161853
Marján	ch1	2	8	Marjánch1/2/8	1	11.390792
Marján	ch1	2	8	Marjánch1/2/8	2	5.126262
Marján	ch1	2	8	Marjánch1/2/8	3	3.562955
Marján	ch1	2	8	Marjánch1/2/8	4	18.524822
Marján	ch1	2	8	Marjánch1/2/8	5	4.952334
Marján	ch1	2	9	Marjánch1/2/9	1	9.992938
Marján	ch1	2	9	Marjánch1/2/9	2	10.325048
Marján	ch1	2	9	Marjánch1/2/9	3	10.098581
Marján	ch1	2	9	Marjánch1/2/9	4	3.974296
Marján	ch1	2	9	Marjánch1/2/9	5	1.726644
Marján	ch1	2	10	Marjánch1/2/10	1	10.176329
Marján	ch1	2	10	Marjánch1/2/10	2	11.494315
Marján	ch1	2	10	Marjánch1/2/10	3	8.704964
Marján	ch1	2	10	Marjánch1/2/10	4	12.455194
Marján	ch1	2	10	Marjánch1/2/10	5	7.002895
Marján	ch1	2	11	Marjánch1/2/11	1	11.170892
Marján	ch1	2	11	Marjánch1/2/11	2	6.46508
Marján	ch1	2	11	Marjánch1/2/11	3	13.142292
Marján	ch1	2	11	Marjánch1/2/11	4	8.228021
Marján	ch1	2	11	Marjánch1/2/11	5	7.839912
Marján	ch1	3	12	Marjánch1/3/12	1	15.614575
Marján	ch1	3	12	Marjánch1/3/12	2	11.275757
Marján	ch1	3	12	Marjánch1/3/12	3	5.979451
Marján	ch1	3	12	Marjánch1/3/12	4	15.439376
Marján	ch1	3	12	Marjánch1/3/12	5	11.8969
Marján	ch1	3	13	Marjánch1/3/13	1	15.330273
Marján	ch1	3	13	Marjánch1/3/13	2	11.063272
Marján	ch1	3	13	Marjánch1/3/13	3	7.113481
Marján	ch1	3	13	Marjánch1/3/13	4	11.416425
Marján	ch1	3	13	Marjánch1/3/13	5	6.966669
Szabó	ch1	1	1	Szabóch1/1/1	1	14.405692
Szabó	ch1	1	1	Szabóch1/1/1	2	15.942448
Szabó	ch1	1	1	Szabóch1/1/1	3	17.6758
Szabó	ch1	1	1	Szabóch1/1/1	4	5.673681
Szabó	ch1	1	1	Szabóch1/1/1	5	13.738366
Szabó	ch1	1	2	Szabóch1/1/2	1	22.777911
Szabó	ch1	1	2	Szabóch1/1/2	2	13.441071
Szabó	ch1	1	2	Szabóch1/1/2	3	7.077961
Szabó	ch1	1	2	Szabóch1/1/2	4	5.377163
Szabó	ch1	1	2	Szabóch1/1/2	5	8.215168
Szabó	ch1	1	3	Szabóch1/1/3	1	35.091801
Szabó	ch1	1	3	Szabóch1/1/3	2	7.699315
Szabó	ch1	1	3	Szabóch1/1/3	3	18.016948
Szabó	ch1	1	3	Szabóch1/1/3	4	20.971471
Szabó	ch1	1	3	Szabóch1/1/3	5	15.543606
Szabó	ch1	1	4	Szabóch1/1/4	1	33.120966
Szabó	ch1	1	4	Szabóch1/1/4	2	13.462679
Szabó	ch1	1	4	Szabóch1/1/4	3	13.271309
Szabó	ch1	1	4	Szabóch1/1/4	4	17.654685
Szabó	ch1	1	4	Szabóch1/1/4	5	22.653485
Szabó	ch1	1	5	Szabóch1/1/5	1	21.278441
Szabó	ch1	1	5	Szabóch1/1/5	2	16.188546
Szabó	ch1	1	5	Szabóch1/1/5	3	8.730033
Szabó	ch1	1	5	Szabóch1/1/5	4	24.683285
Szabó	ch1	1	5	Szabóch1/1/5	5	16.827837
Szabó	ch1	2	6	Szabóch1/2/6	1	16.924582
Szabó	ch1	2	6	Szabóch1/2/6	2	10.58647
Szabó	ch1	2	6	Szabóch1/2/6	3	11.46734
Szabó	ch1	2	6	Szabóch1/2/6	4	16.214745
Szabó	ch1	2	6	Szabóch1/2/6	5	12.647765
Szabó	ch1	2	7	Szabóch1/2/7	1	12.954029
Szabó	ch1	2	7	Szabóch1/2/7	2	9.954947
Szabó	ch1	2	7	Szabóch1/2/7	3	27.503849
Szabó	ch1	2	7	Szabóch1/2/7	4	11.789845
Szabó	ch1	2	7	Szabóch1/2/7	5	11.649036
Szabó	ch1	2	8	Szabóch1/2/8	1	24.36657
Szabó	ch1	2	8	Szabóch1/2/8	2	7.841184
Szabó	ch1	2	8	Szabóch1/2/8	3	9.027894
Szabó	ch1	2	8	Szabóch1/2/8	4	10.206553
Szabó	ch1	2	8	Szabóch1/2/8	5	5.864911
Szabó	ch1	2	9	Szabóch1/2/9	1	11.302803
Szabó	ch1	2	9	Szabóch1/2/9	2	14.78575
Szabó	ch1	2	9	Szabóch1/2/9	3	12.535485
Szabó	ch1	2	9	Szabóch1/2/9	4	9.63576
Szabó	ch1	2	9	Szabóch1/2/9	5	12.172728
Szabó	ch1	3	10	Szabóch1/3/10	1	13.643246
Szabó	ch1	3	10	Szabóch1/3/10	2	10.120613
Szabó	ch1	3	10	Szabóch1/3/10	3	9.371301
Szabó	ch1	3	10	Szabóch1/3/10	4	19.543818
Szabó	ch1	3	10	Szabóch1/3/10	5	5.630111
Szabó	ch1	3	11	Szabóch1/3/11	1	22.137067
Szabó	ch1	3	11	Szabóch1/3/11	2	13.741897
Szabó	ch1	3	11	Szabóch1/3/11	3	13.625944
Szabó	ch1	3	11	Szabóch1/3/11	4	16.051832
Szabó	ch1	3	11	Szabóch1/3/11	5	13.31043
Szabó	ch1	3	12	Szabóch1/3/12	1	21.434221
Szabó	ch1	3	12	Szabóch1/3/12	2	19.977191
Szabó	ch1	3	12	Szabóch1/3/12	3	6.576584
Szabó	ch1	3	12	Szabóch1/3/12	4	18.09053
Szabó	ch1	3	12	Szabóch1/3/12	5	12.114822
Szabó	ch1	3	13	Szabóch1/3/13	1	12.904668
Szabó	ch1	3	13	Szabóch1/3/13	2	6.631947
Szabó	ch1	3	13	Szabóch1/3/13	3	11.467693
Szabó	ch1	3	13	Szabóch1/3/13	4	11.199986
Szabó	ch1	3	13	Szabóch1/3/13	5	8.299626
Donka	ch2	1	1	Donkach2/1/1	1	9.561048
Donka	ch2	1	1	Donkach2/1/1	2	10.849728
Donka	ch2	1	1	Donkach2/1/1	3	9.756585
Donka	ch2	1	1	Donkach2/1/1	4	15.058188
Donka	ch2	1	1	Donkach2/1/1	5	6.234023
Donka	ch2	1	2	Donkach2/1/2	1	10.230068
Donka	ch2	1	2	Donkach2/1/2	2	17.904668
Donka	ch2	1	2	Donkach2/1/2	3	7.898948
Donka	ch2	1	2	Donkach2/1/2	4	9.591413
Donka	ch2	1	2	Donkach2/1/2	5	6.474966
Donka	ch2	1	3	Donkach2/1/3	1	12.431114
Donka	ch2	1	3	Donkach2/1/3	2	8.913636
Donka	ch2	1	3	Donkach2/1/3	3	13.022456
Donka	ch2	1	3	Donkach2/1/3	4	14.466563
Donka	ch2	1	3	Donkach2/1/3	5	14.913777
Donka	ch2	1	4	Donkach2/1/4	1	8.387826
Donka	ch2	1	4	Donkach2/1/4	2	8.466069
Donka	ch2	1	4	Donkach2/1/4	3	7.924299
Donka	ch2	1	4	Donkach2/1/4	4	7.480192
Donka	ch2	1	4	Donkach2/1/4	5	16.26573
Donka	ch2	2	5	Donkach2/2/5	1	9.625521
Donka	ch2	2	5	Donkach2/2/5	2	9.537745
Donka	ch2	2	5	Donkach2/2/5	3	13.328437
Donka	ch2	2	5	Donkach2/2/5	4	10.868441
Donka	ch2	2	5	Donkach2/2/5	5	7.823247
Donka	ch2	2	6	Donkach2/2/6	1	15.810395
Donka	ch2	2	6	Donkach2/2/6	2	19.92098
Donka	ch2	2	6	Donkach2/2/6	3	6.551373
Donka	ch2	2	6	Donkach2/2/6	4	5.520514
Donka	ch2	2	6	Donkach2/2/6	5	8.841395
Donka	ch2	2	7	Donkach2/2/7	1	8.499188
Donka	ch2	2	7	Donkach2/2/7	2	9.431679
Donka	ch2	2	7	Donkach2/2/7	3	8.1615
Donka	ch2	2	7	Donkach2/2/7	4	4.399407
Donka	ch2	2	7	Donkach2/2/7	5	18.098298
Donka	ch2	2	8	Donkach2/2/8	1	23.422075
Donka	ch2	2	8	Donkach2/2/8	2	9.29207
Donka	ch2	2	8	Donkach2/2/8	3	5.278158
Donka	ch2	2	8	Donkach2/2/8	4	6.636678
Donka	ch2	2	8	Donkach2/2/8	5	6.994704
Donka	ch2	2	9	Donkach2/2/9	1	4.900925
Donka	ch2	2	9	Donkach2/2/9	2	11.52235
Donka	ch2	2	9	Donkach2/2/9	3	9.444743
Donka	ch2	2	9	Donkach2/2/9	4	18.188475
Donka	ch2	2	9	Donkach2/2/9	5	9.722901
Donka	ch2	2	10	Donkach2/2/10	1	11.297719
Donka	ch2	2	10	Donkach2/2/10	2	11.415578
Donka	ch2	2	10	Donkach2/2/10	3	7.442695
Donka	ch2	2	10	Donkach2/2/10	4	6.565497
Donka	ch2	2	10	Donkach2/2/10	5	17.959607
Donka	ch2	2	11	Donkach2/2/11	1	29.823106
Donka	ch2	2	11	Donkach2/2/11	2	22.630464
Donka	ch2	2	11	Donkach2/2/11	3	12.540993
Donka	ch2	2	11	Donkach2/2/11	4	5.766542
Donka	ch2	2	11	Donkach2/2/11	5	13.786103
Donka	ch2	2	12	Donkach2/2/12	1	13.294753
Donka	ch2	2	12	Donkach2/2/12	2	11.882706
Donka	ch2	2	12	Donkach2/2/12	3	12.240025
Donka	ch2	2	12	Donkach2/2/12	4	11.454205
Donka	ch2	2	12	Donkach2/2/12	5	9.493539
Donka	ch2	2	13	Donkach2/2/13	1	13.912647
Donka	ch2	2	13	Donkach2/2/13	2	14.83624
Donka	ch2	2	13	Donkach2/2/13	3	8.409152
Donka	ch2	2	13	Donkach2/2/13	4	6.788221
Donka	ch2	2	13	Donkach2/2/13	5	5.047454
Marján	ch2	1	1	Marjánch2/1/1	1	26.681167
Marján	ch2	1	1	Marjánch2/1/1	2	8.214462
Marján	ch2	1	1	Marjánch2/1/1	3	10.167997
Marján	ch2	1	1	Marjánch2/1/1	4	16.465857
Marján	ch2	1	1	Marjánch2/1/1	5	10.594308
Marján	ch2	1	2	Marjánch2/1/2	1	9.54756
Marján	ch2	1	2	Marjánch2/1/2	2	8.088271
Marján	ch2	1	2	Marjánch2/1/2	3	4.587459
Marján	ch2	1	2	Marjánch2/1/2	4	17.648895
Marján	ch2	1	2	Marjánch2/1/2	5	5.232611
Marján	ch2	1	3	Marjánch2/1/3	1	12.447708
Marján	ch2	1	3	Marjánch2/1/3	2	18.760822
Marján	ch2	1	3	Marjánch2/1/3	3	6.290163
Marján	ch2	1	3	Marjánch2/1/3	4	22.493186
Marján	ch2	1	3	Marjánch2/1/3	5	7.395664
Marján	ch2	1	4	Marjánch2/1/4	1	23.569734
Marján	ch2	1	4	Marjánch2/1/4	2	18.105148
Marján	ch2	1	4	Marjánch2/1/4	3	5.28868
Marján	ch2	1	4	Marjánch2/1/4	4	15.83963
Marján	ch2	1	4	Marjánch2/1/4	5	11.118494
Marján	ch2	2	5	Marjánch2/2/5	1	16.195325
Marján	ch2	2	5	Marjánch2/2/5	2	17.710755
Marján	ch2	2	5	Marjánch2/2/5	3	4.985029
Marján	ch2	2	5	Marjánch2/2/5	4	13.708848
Marján	ch2	2	5	Marjánch2/2/5	5	9.773321
Marján	ch2	2	6	Marjánch2/2/6	1	7.477014
Marján	ch2	2	6	Marjánch2/2/6	2	6.787374
Marján	ch2	2	6	Marjánch2/2/6	3	15.917661
Marján	ch2	2	6	Marjánch2/2/6	4	5.224843
Marján	ch2	2	6	Marjánch2/2/6	5	6.84994
Marján	ch2	2	7	Marjánch2/2/7	1	14.955088
Marján	ch2	2	7	Marjánch2/2/7	2	22.987571
Marján	ch2	2	7	Marjánch2/2/7	3	16.810042
Marján	ch2	2	7	Marjánch2/2/7	4	9.248711
Marján	ch2	2	7	Marjánch2/2/7	5	12.844361
Marján	ch2	2	8	Marjánch2/2/8	1	7.081138
Marján	ch2	2	8	Marjánch2/2/8	2	9.901843
Marján	ch2	2	8	Marjánch2/2/8	3	11.031071
Marján	ch2	2	8	Marjánch2/2/8	4	16.754537
Marján	ch2	2	8	Marjánch2/2/8	5	6.759551
Marján	ch2	2	9	Marjánch2/2/9	1	8.614152
Marján	ch2	2	9	Marjánch2/2/9	2	6.851988
Marján	ch2	2	9	Marjánch2/2/9	3	8.626651
Marján	ch2	2	9	Marjánch2/2/9	4	10.940188
Marján	ch2	2	9	Marjánch2/2/9	5	7.684839
Marján	ch2	2	10	Marjánch2/2/10	1	13.349975
Marján	ch2	2	10	Marjánch2/2/10	2	10.860532
Marján	ch2	2	10	Marjánch2/2/10	3	5.064402
Marján	ch2	2	10	Marjánch2/2/10	4	9.428077
Marján	ch2	2	10	Marjánch2/2/10	5	7.20387
Marján	ch2	3	11	Marjánch2/3/11	1	6.683568
Marján	ch2	3	11	Marjánch2/3/11	2	11.129158
Marján	ch2	3	11	Marjánch2/3/11	3	7.597698
Marján	ch2	3	11	Marjánch2/3/11	4	4.788927
Marján	ch2	3	11	Marjánch2/3/11	5	4.643387
Marján	ch2	3	12	Marjánch2/3/12	1	15.681873
Marján	ch2	3	12	Marjánch2/3/12	2	12.034673
Marján	ch2	3	12	Marjánch2/3/12	3	5.52461
Marján	ch2	3	12	Marjánch2/3/12	4	4.575524
Marján	ch2	3	12	Marjánch2/3/12	5	7.486759
Marján	ch2	3	13	Marjánch2/3/13	1	15.592755
Marján	ch2	3	13	Marjánch2/3/13	2	10.981569
Marján	ch2	3	13	Marjánch2/3/13	3	7.068639
Marján	ch2	3	13	Marjánch2/3/13	4	4.674105
Marján	ch2	3	13	Marjánch2/3/13	5	9.229786
Szabó	ch2	1	1	Szabóch2/1/1	1	9.346798
Szabó	ch2	1	1	Szabóch2/1/1	2	15.062354
Szabó	ch2	1	1	Szabóch2/1/1	3	8.09505
Szabó	ch2	1	1	Szabóch2/1/1	4	13.376033
Szabó	ch2	1	1	Szabóch2/1/1	5	13.952051
Szabó	ch2	1	2	Szabóch2/1/2	1	10.478992
Szabó	ch2	1	2	Szabóch2/1/2	2	8.783914
Szabó	ch2	1	2	Szabóch2/1/2	3	6.938917
Szabó	ch2	1	2	Szabóch2/1/2	4	14.716616
Szabó	ch2	1	2	Szabóch2/1/2	5	15.481251
Szabó	ch2	1	3	Szabóch2/1/3	1	15.581103
Szabó	ch2	1	3	Szabóch2/1/3	2	17.695149
Szabó	ch2	1	3	Szabóch2/1/3	3	9.041664
Szabó	ch2	1	3	Szabóch2/1/3	4	13.012711
Szabó	ch2	1	3	Szabóch2/1/3	5	14.361627
Szabó	ch2	1	4	Szabóch2/1/4	1	8.81209
Szabó	ch2	1	4	Szabóch2/1/4	2	10.296095
Szabó	ch2	1	4	Szabóch2/1/4	3	7.526446
Szabó	ch2	1	4	Szabóch2/1/4	4	5.644164
Szabó	ch2	1	4	Szabóch2/1/4	5	7.747829
Szabó	ch2	2	5	Szabóch2/2/5	1	10.033613
Szabó	ch2	2	5	Szabóch2/2/5	2	10.05953
Szabó	ch2	2	5	Szabóch2/2/5	3	9.434291
Szabó	ch2	2	5	Szabóch2/2/5	4	6.478992
Szabó	ch2	2	5	Szabóch2/2/5	5	7.481463
Szabó	ch2	2	6	Szabóch2/2/6	1	10.780595
Szabó	ch2	2	6	Szabóch2/2/6	2	9.364452
Szabó	ch2	2	6	Szabóch2/2/6	3	13.111715
Szabó	ch2	2	6	Szabóch2/2/6	4	12.353506
Szabó	ch2	2	6	Szabóch2/2/6	5	13.193348
Szabó	ch2	2	7	Szabóch2/2/7	1	27.226114
Szabó	ch2	2	7	Szabóch2/2/7	2	22.75948
Szabó	ch2	2	7	Szabóch2/2/7	3	13.005014
Szabó	ch2	2	7	Szabóch2/2/7	4	20.056211
Szabó	ch2	2	7	Szabóch2/2/7	5	13.289598
Szabó	ch2	2	8	Szabóch2/2/8	1	13.143422
Szabó	ch2	2	8	Szabóch2/2/8	2	9.98743
Szabó	ch2	2	8	Szabóch2/2/8	3	15.526799
Szabó	ch2	2	8	Szabóch2/2/8	4	8.864275
Szabó	ch2	2	8	Szabóch2/2/8	5	11.822611
Szabó	ch2	2	9	Szabóch2/2/9	1	34.601582
Szabó	ch2	2	9	Szabóch2/2/9	2	18.766471
Szabó	ch2	2	9	Szabóch2/2/9	3	11.226608
Szabó	ch2	2	9	Szabóch2/2/9	4	10.025069
Szabó	ch2	2	9	Szabóch2/2/9	5	9.767742
Szabó	ch2	3	10	Szabóch2/3/10	1	11.654544
Szabó	ch2	3	10	Szabóch2/3/10	2	10.366711
Szabó	ch2	3	10	Szabóch2/3/10	3	8.904032
Szabó	ch2	3	10	Szabóch2/3/10	4	12.234023
Szabó	ch2	3	10	Szabóch2/3/10	5	9.373279
Szabó	ch2	3	11	Szabóch2/3/11	1	10.626651
Szabó	ch2	3	11	Szabóch2/3/11	2	10.157828
Szabó	ch2	3	11	Szabóch2/3/11	3	10.942589
Szabó	ch2	3	11	Szabóch2/3/11	4	9.324836
Szabó	ch2	3	11	Szabóch2/3/11	5	15.200975
Szabó	ch2	3	12	Szabóch2/3/12	1	12.084599
Szabó	ch2	3	12	Szabóch2/3/12	2	19.289104
Szabó	ch2	3	12	Szabóch2/3/12	3	11.582586
Szabó	ch2	3	12	Szabóch2/3/12	4	13.097027
Szabó	ch2	3	12	Szabóch2/3/12	5	18.802839
Szabó	ch2	3	13	Szabóch2/3/13	1	27.376739
Szabó	ch2	3	13	Szabóch2/3/13	2	15.693242
Szabó	ch2	3	13	Szabóch2/3/13	3	24.641268
Szabó	ch2	3	13	Szabóch2/3/13	4	7.361556
Szabó	ch2	3	13	Szabóch2/3/13	5	12.515853
Donka	k	1	1	Donkak/1/1	1	22.956853
Donka	k	1	1	Donkak/1/1	2	10.341078
Donka	k	1	1	Donkak/1/1	3	9.144905
Donka	k	1	1	Donkak/1/1	4	17.281407
Donka	k	1	1	Donkak/1/1	5	9.258598
Donka	k	1	2	Donkak/1/2	1	12.468399
Donka	k	1	2	Donkak/1/2	2	8.434362
Donka	k	1	2	Donkak/1/2	3	8.676647
Donka	k	1	2	Donkak/1/2	4	4.464586
Donka	k	1	2	Donkak/1/2	5	16.186569
Donka	k	1	3	Donkak/1/3	1	15.165243
Donka	k	1	3	Donkak/1/3	2	11.604971
Donka	k	1	3	Donkak/1/3	3	6.611609
Donka	k	1	3	Donkak/1/3	4	20.168208
Donka	k	1	3	Donkak/1/3	5	14.52009
Donka	k	1	4	Donkak/1/4	1	23.289457
Donka	k	1	4	Donkak/1/4	2	13.385778
Donka	k	1	4	Donkak/1/4	3	16.989408
Donka	k	1	4	Donkak/1/4	4	14.994209
Donka	k	1	4	Donkak/1/4	5	7.290375
Donka	k	2	5	Donkak/2/5	1	14.08015
Donka	k	2	5	Donkak/2/5	2	11.856154
Donka	k	2	5	Donkak/2/5	3	25.186145
Donka	k	2	5	Donkak/2/5	4	6.486406
Donka	k	2	5	Donkak/2/5	5	8.697479
Donka	k	2	6	Donkak/2/6	1	23.663018
Donka	k	2	6	Donkak/2/6	2	6.376033
Donka	k	2	6	Donkak/2/6	3	6.540922
Donka	k	2	6	Donkak/2/6	4	7.015041
Donka	k	2	6	Donkak/2/6	5	18.065956
Donka	k	2	7	Donkak/2/7	1	8.322152
Donka	k	2	7	Donkak/2/7	2	11.938281
Donka	k	2	7	Donkak/2/7	3	11.004449
Donka	k	2	7	Donkak/2/7	4	14.525457
Donka	k	2	7	Donkak/2/7	5	12.002895
Donka	k	2	8	Donkak/2/8	1	16.393899
Donka	k	2	8	Donkak/2/8	2	22.168279
Donka	k	2	8	Donkak/2/8	3	8.729256
Donka	k	2	8	Donkak/2/8	4	10.386131
Donka	k	2	8	Donkak/2/8	5	7.942024
Donka	k	2	9	Donkak/2/9	1	4.770002
Donka	k	2	9	Donkak/2/9	2	7.94965
Donka	k	2	9	Donkak/2/9	3	7.175553
Donka	k	2	9	Donkak/2/9	4	5.865758
Donka	k	2	9	Donkak/2/9	5	8.865405
Donka	k	2	10	Donkak/2/10	1	10.210366
Donka	k	2	10	Donkak/2/10	2	15.773533
Donka	k	2	10	Donkak/2/10	3	10.364452
Donka	k	2	10	Donkak/2/10	4	9.799661
Donka	k	2	10	Donkak/2/10	5	6.490431
Donka	k	2	11	Donkak/2/11	1	7.065179
Donka	k	2	11	Donkak/2/11	2	5.063555
Donka	k	2	11	Donkak/2/11	3	6.142575
Donka	k	2	11	Donkak/2/11	4	7.498905
Donka	k	2	11	Donkak/2/11	5	18.286491
Donka	k	2	12	Donkak/2/12	1	8.847539
Donka	k	2	12	Donkak/2/12	2	12.230633
Donka	k	2	12	Donkak/2/12	3	7.500035
Donka	k	2	12	Donkak/2/12	4	24.84309
Donka	k	2	12	Donkak/2/12	5	11.031989
Donka	k	2	13	Donkak/2/13	1	7.945484
Donka	k	2	13	Donkak/2/13	2	16.623685
Donka	k	2	13	Donkak/2/13	3	16.490361
Donka	k	2	13	Donkak/2/13	4	16.035379
Donka	k	2	13	Donkak/2/13	5	9.514724
Donka	k	2	14	Donkak/2/14	1	16.270744
Donka	k	2	14	Donkak/2/14	2	18.550173
Donka	k	2	14	Donkak/2/14	3	8.349834
Donka	k	2	14	Donkak/2/14	4	16.830167
Donka	k	2	14	Donkak/2/14	5	8.296519
Marján	k	1	1	Marjánk/1/1	1	13.518396
Marján	k	1	1	Marjánk/1/1	2	14.984111
Marján	k	1	1	Marjánk/1/1	3	5.586823
Marján	k	1	1	Marjánk/1/1	4	17.504625
Marján	k	1	1	Marjánk/1/1	5	19.324977
Marján	k	1	2	Marjánk/1/2	1	18.884966
Marján	k	1	2	Marjánk/1/2	2	20.220323
Marján	k	1	2	Marjánk/1/2	3	10.23826
Marján	k	1	2	Marjánk/1/2	4	21.352023
Marján	k	1	2	Marjánk/1/2	5	11.483935
Marján	k	1	3	Marjánk/1/3	1	19.615211
Marján	k	1	3	Marjánk/1/3	2	7.871478
Marján	k	1	3	Marjánk/1/3	3	3.347927
Marján	k	1	3	Marjánk/1/3	4	14.643669
Marján	k	1	3	Marjánk/1/3	5	14.308735
Marján	k	1	4	Marjánk/1/4	1	15.107549
Marján	k	1	4	Marjánk/1/4	2	9.469811
Marján	k	1	4	Marjánk/1/4	3	11.853965
Marján	k	1	4	Marjánk/1/4	4	8.40894
Marján	k	1	4	Marjánk/1/4	5	13.822329
Marján	k	2	5	Marjánk/2/5	1	28.093496
Marján	k	2	5	Marjánk/2/5	2	15.542052
Marján	k	2	5	Marjánk/2/5	3	10.051338
Marján	k	2	5	Marjánk/2/5	4	13.481746
Marján	k	2	5	Marjánk/2/5	5	8.662241
Marján	k	2	6	Marjánk/2/6	1	18.143281
Marján	k	2	6	Marjánk/2/6	2	14.148789
Marján	k	2	6	Marjánk/2/6	3	16.921686
Marján	k	2	6	Marjánk/2/6	4	13.10536
Marján	k	2	6	Marjánk/2/6	5	17.06073
Marján	k	2	7	Marjánk/2/7	1	9.9118
Marján	k	2	7	Marjánk/2/7	2	16.379987
Marján	k	2	7	Marjánk/2/7	3	9.542264
Marján	k	2	7	Marjánk/2/7	4	6.849869
Marján	k	2	7	Marjánk/2/7	5	5.1031
Marján	k	2	8	Marjánk/2/8	1	9.268696
Marján	k	2	8	Marjánk/2/8	2	22.026622
Marján	k	2	8	Marjánk/2/8	3	7.356684
Marján	k	2	8	Marjánk/2/8	4	14.443401
Marján	k	2	8	Marjánk/2/8	5	5.07789
Marján	k	2	9	Marjánk/2/9	1	21.685404
Marján	k	2	9	Marjánk/2/9	2	18.228091
Marján	k	2	9	Marjánk/2/9	3	9.387826
Marján	k	2	9	Marjánk/2/9	4	18.628345
Marján	k	2	9	Marjánk/2/9	5	6.713015
Marján	k	2	10	Marjánk/2/10	1	15.21072
Marján	k	2	10	Marjánk/2/10	2	15.818727
Marján	k	2	10	Marjánk/2/10	3	13.418261
Marján	k	2	10	Marjánk/2/10	4	19.52348
Marján	k	2	10	Marjánk/2/10	5	4.02754
Marján	k	2	11	Marjánk/2/11	1	20.596356
Marján	k	2	11	Marjánk/2/11	2	22.055222
Marján	k	2	11	Marjánk/2/11	3	17.558365
Marján	k	2	11	Marjánk/2/11	4	23.350258
Marján	k	2	11	Marjánk/2/11	5	14.127675
Marján	k	2	12	Marjánk/2/12	1	28.223148
Marján	k	2	12	Marjánk/2/12	2	18.505896
Marján	k	2	12	Marjánk/2/12	3	15.15006
Marján	k	2	12	Marjánk/2/12	4	21.887579
Marján	k	2	12	Marjánk/2/12	5	17.787586
Marján	k	3	13	Marjánk/3/13	1	10.933691
Marján	k	3	13	Marjánk/3/13	2	9.391992
Marján	k	3	13	Marjánk/3/13	3	8.612104
Marján	k	3	13	Marjánk/3/13	4	8.911164
Marján	k	3	13	Marjánk/3/13	5	6.492126
Marján	k	3	14	Marjánk/3/14	1	9.805452
Marján	k	3	14	Marjánk/3/14	2	3.564084
Marján	k	3	14	Marjánk/3/14	3	6.561613
Marján	k	3	14	Marjánk/3/14	4	20.072311
Marján	k	3	14	Marjánk/3/14	5	16.564579
Szabó	k	1	1	Szabók/1/1	1	25.554481
Szabó	k	1	1	Szabók/1/1	2	16.914978
Szabó	k	1	1	Szabók/1/1	3	22.117718
Szabó	k	1	1	Szabók/1/1	4	6.850858
Szabó	k	1	1	Szabók/1/1	5	18.036791
Szabó	k	1	2	Szabók/1/2	1	20.883153
Szabó	k	1	2	Szabók/1/2	2	27.04655
Szabó	k	1	2	Szabók/1/2	3	23.660533
Szabó	k	1	2	Szabók/1/2	4	10.795356
Szabó	k	1	2	Szabók/1/2	5	13.434144
Szabó	k	1	3	Szabók/1/3	1	22.155074
Szabó	k	1	3	Szabók/1/3	2	12.818374
Szabó	k	1	3	Szabók/1/3	3	16.533508
Szabó	k	1	3	Szabók/1/3	4	25.26227
Szabó	k	1	3	Szabók/1/3	5	15.511263
Szabó	k	1	4	Szabók/1/4	1	15.513876
Szabó	k	1	4	Szabók/1/4	2	23.700445
Szabó	k	1	4	Szabók/1/4	3	14.58308
Szabó	k	1	4	Szabók/1/4	4	11.457524
Szabó	k	1	4	Szabók/1/4	5	7.926276
Szabó	k	1	5	Szabók/1/5	1	17.924511
Szabó	k	1	5	Szabók/1/5	2	16.673046
Szabó	k	1	5	Szabók/1/5	3	10.986936
Szabó	k	1	5	Szabók/1/5	4	43.370737
Szabó	k	1	5	Szabók/1/5	5	10.125274
Szabó	k	2	6	Szabók/2/6	1	30.772897
Szabó	k	2	6	Szabók/2/6	2	21.536332
Szabó	k	2	6	Szabók/2/6	3	17.484288
Szabó	k	2	6	Szabók/2/6	4	7.83391
Szabó	k	2	6	Szabók/2/6	5	6.521785
Szabó	k	2	7	Szabók/2/7	1	25.661323
Szabó	k	2	7	Szabók/2/7	2	17.919568
Szabó	k	2	7	Szabók/2/7	3	10.860109
Szabó	k	2	7	Szabók/2/7	4	20.229504
Szabó	k	2	7	Szabók/2/7	5	23.676082
Szabó	k	2	8	Szabók/2/8	1	27.385495
Szabó	k	2	8	Szabók/2/8	2	16.703128
Szabó	k	2	8	Szabók/2/8	3	13.756938
Szabó	k	2	8	Szabók/2/8	4	20.82134
Szabó	k	2	8	Szabók/2/8	5	20.844008
Szabó	k	2	9	Szabók/2/9	1	21.455476
Szabó	k	2	9	Szabók/2/9	2	14.526587
Szabó	k	2	9	Szabók/2/9	3	14.277664
Szabó	k	2	9	Szabók/2/9	4	14.579903
Szabó	k	2	9	Szabók/2/9	5	10.430619
Szabó	k	2	10	Szabók/2/10	1	30.844785
Szabó	k	2	10	Szabók/2/10	2	25.308876
Szabó	k	2	10	Szabók/2/10	3	13.105713
Szabó	k	2	10	Szabók/2/10	4	14.239178
Szabó	k	2	10	Szabók/2/10	5	11.325471
Szabó	k	3	11	Szabók/3/11	1	22.937716
Szabó	k	3	11	Szabók/3/11	2	14.000141
Szabó	k	3	11	Szabók/3/11	3	13.738083
Szabó	k	3	11	Szabók/3/11	4	21.328014
Szabó	k	3	11	Szabók/3/11	5	6.854389
Szabó	k	3	12	Szabók/3/12	1	28.390368
Szabó	k	3	12	Szabók/3/12	2	12.951698
Szabó	k	3	12	Szabók/3/12	3	13.384224
Szabó	k	3	12	Szabók/3/12	4	13.534849
Szabó	k	3	12	Szabók/3/12	5	12.454205
Szabó	k	3	13	Szabók/3/13	1	14.77544
Szabó	k	3	13	Szabók/3/13	2	11.104301
Szabó	k	3	13	Szabók/3/13	3	16.042723
Szabó	k	3	13	Szabók/3/13	4	18.555187
Szabó	k	3	13	Szabók/3/13	5	21.560907
Szabó	k	3	14	Szabók/3/14	1	24.644022
Szabó	k	3	14	Szabók/3/14	2	9.471012
Szabó	k	3	14	Szabók/3/14	3	10.373208
Szabó	k	3	14	Szabók/3/14	4	7.317139
Szabó	k	3	14	Szabók/3/14	5	20.642116
Donka	gh1	1	1	Donkagh1/1/1	1	17.644517
Donka	gh1	1	1	Donkagh1/1/1	2	7.899442
Donka	gh1	1	1	Donkagh1/1/1	3	18.838076
Donka	gh1	1	1	Donkagh1/1/1	4	9.896264
Donka	gh1	1	1	Donkagh1/1/1	5	10.210225
Donka	gh1	1	2	Donkagh1/1/2	1	9.630958
Donka	gh1	1	2	Donkagh1/1/2	2	11.472777
Donka	gh1	1	2	Donkagh1/1/2	3	13.174281
Donka	gh1	1	2	Donkagh1/1/2	4	9.100911
Donka	gh1	1	2	Donkagh1/1/2	5	12.45816
Donka	gh1	1	3	Donkagh1/1/3	1	30.015747
Donka	gh1	1	3	Donkagh1/1/3	2	27.633571
Donka	gh1	1	3	Donkagh1/1/3	3	19.24511
Donka	gh1	1	3	Donkagh1/1/3	4	14.085587
Donka	gh1	1	3	Donkagh1/1/3	5	11.40096
Donka	gh1	1	4	Donkagh1/1/4	1	27.033543
Donka	gh1	1	4	Donkagh1/1/4	2	13.386908
Donka	gh1	1	4	Donkagh1/1/4	3	23.252736
Donka	gh1	1	4	Donkagh1/1/4	4	5.504131
Donka	gh1	1	4	Donkagh1/1/4	5	23.864769
Donka	gh1	2	5	Donkagh1/2/5	1	13.290234
Donka	gh1	2	5	Donkagh1/2/5	2	39.861168
Donka	gh1	2	5	Donkagh1/2/5	3	28.058117
Donka	gh1	2	5	Donkagh1/2/5	4	10.16729
Donka	gh1	2	5	Donkagh1/2/5	5	9.698538
Donka	gh1	2	6	Donkagh1/2/6	1	7.986583
Donka	gh1	2	6	Donkagh1/2/6	2	5.89344
Donka	gh1	2	6	Donkagh1/2/6	3	15.644799
Donka	gh1	2	6	Donkagh1/2/6	4	12.25542
Donka	gh1	2	6	Donkagh1/2/6	5	8.242709
Donka	gh1	2	7	Donkagh1/2/7	1	39.452299
Donka	gh1	2	7	Donkagh1/2/7	2	32.838853
Donka	gh1	2	7	Donkagh1/2/7	3	32.366076
Donka	gh1	2	7	Donkagh1/2/7	4	7.795071
Donka	gh1	2	7	Donkagh1/2/7	5	25.87289
Donka	gh1	2	8	Donkagh1/2/8	1	18.772262
Donka	gh1	2	8	Donkagh1/2/8	2	17.641621
Donka	gh1	2	8	Donkagh1/2/8	3	9.260575
Donka	gh1	2	8	Donkagh1/2/8	4	12.798178
Donka	gh1	2	8	Donkagh1/2/8	5	22.185933
Donka	gh1	2	9	Donkagh1/2/9	1	31.755031
Donka	gh1	2	9	Donkagh1/2/9	2	16.6758
Donka	gh1	2	9	Donkagh1/2/9	3	32.489019
Donka	gh1	2	9	Donkagh1/2/9	4	12.202104
Donka	gh1	2	9	Donkagh1/2/9	5	12.212485
Donka	gh1	2	10	Donkagh1/2/10	1	27.500247
Donka	gh1	2	10	Donkagh1/2/10	2	25.920556
Donka	gh1	2	10	Donkagh1/2/10	3	8.845279
Donka	gh1	2	10	Donkagh1/2/10	4	25.972883
Donka	gh1	2	10	Donkagh1/2/10	5	6.957065
Marján	gh1	1	1	Marjángh1/1/1	1	23.885248
Marján	gh1	1	1	Marjángh1/1/1	2	16.348422
Marján	gh1	1	1	Marjángh1/1/1	3	5.904597
Marján	gh1	1	1	Marjángh1/1/1	4	7.974719
Marján	gh1	1	1	Marjángh1/1/1	5	18.354354
Marján	gh1	1	2	Marjángh1/1/2	1	38.288256
Marján	gh1	1	2	Marjángh1/1/2	2	11.709554
Marján	gh1	1	2	Marjángh1/1/2	3	18.347645
Marján	gh1	1	2	Marjángh1/1/2	4	42.083257
Marján	gh1	1	2	Marjángh1/1/2	5	18.967234
Marján	gh1	1	3	Marjángh1/1/3	1	34.571711
Marján	gh1	1	3	Marjángh1/1/3	2	33.096321
Marján	gh1	1	3	Marjángh1/1/3	3	31.244827
Marján	gh1	1	3	Marjángh1/1/3	4	11.283878
Marján	gh1	1	3	Marjángh1/1/3	5	9.329708
Marján	gh1	1	4	Marjángh1/1/4	1	14.714709
Marján	gh1	1	4	Marjángh1/1/4	2	18.144058
Marján	gh1	1	4	Marjángh1/1/4	3	9.126333
Marján	gh1	1	4	Marjángh1/1/4	4	17.15119
Marján	gh1	1	4	Marjángh1/1/4	5	16.232611
Marján	gh1	2	5	Marjángh1/2/5	1	43.784267
Marján	gh1	2	5	Marjángh1/2/5	2	14.44446
Marján	gh1	2	5	Marjángh1/2/5	3	12.209448
Marján	gh1	2	5	Marjángh1/2/5	4	22.972883
Marján	gh1	2	5	Marjángh1/2/5	5	26.876209
Marján	gh1	2	6	Marjángh1/2/6	1	24.328861
Marján	gh1	2	6	Marjángh1/2/6	2	34.280701
Marján	gh1	2	6	Marjángh1/2/6	3	20.313961
Marján	gh1	2	6	Marjángh1/2/6	4	15.248994
Marján	gh1	2	6	Marjángh1/2/6	5	33.618742
Marján	gh1	2	7	Marjángh1/2/7	1	20.452157
Marján	gh1	2	7	Marjángh1/2/7	2	14.496363
Marján	gh1	2	7	Marjángh1/2/7	3	12.885319
Marján	gh1	2	7	Marjángh1/2/7	4	17.463527
Marján	gh1	2	7	Marjángh1/2/7	5	11.736671
Marján	gh1	2	8	Marjángh1/2/8	1	20.633147
Marján	gh1	2	8	Marjángh1/2/8	2	11.251536
Marján	gh1	2	8	Marjángh1/2/8	3	13.779818
Marján	gh1	2	8	Marjángh1/2/8	4	24.599958
Marján	gh1	2	8	Marjángh1/2/8	5	12.196173
Marján	gh1	3	9	Marjángh1/3/9	1	25.824942
Marján	gh1	3	9	Marjángh1/3/9	2	12.08015
Marján	gh1	3	9	Marjángh1/3/9	3	6.739213
Marján	gh1	3	9	Marjángh1/3/9	4	15.04357
Marján	gh1	3	9	Marjángh1/3/9	5	15.736954
Marján	gh1	3	10	Marjángh1/3/10	1	10.825789
Marján	gh1	3	10	Marjángh1/3/10	2	23.524045
Marján	gh1	3	10	Marjángh1/3/10	3	13.627145
Marján	gh1	3	10	Marjángh1/3/10	4	22.676577
Marján	gh1	3	10	Marjángh1/3/10	5	35.552503
Szabó	gh1	1	1	Szabógh1/1/1	1	26.844926
Szabó	gh1	1	1	Szabógh1/1/1	2	19.151614
Szabó	gh1	1	1	Szabógh1/1/1	3	26.070616
Szabó	gh1	1	1	Szabógh1/1/1	4	17.500388
Szabó	gh1	1	1	Szabógh1/1/1	5	26.351246
Szabó	gh1	1	2	Szabógh1/1/2	1	24.06871
Szabó	gh1	1	2	Szabógh1/1/2	2	50.821835
Szabó	gh1	1	2	Szabógh1/1/2	3	39.643175
Szabó	gh1	1	2	Szabógh1/1/2	4	21.875927
Szabó	gh1	1	2	Szabógh1/1/2	5	19.579196
Szabó	gh1	1	3	Szabógh1/1/3	1	22.554622
Szabó	gh1	1	3	Szabógh1/1/3	2	17.232823
Szabó	gh1	1	3	Szabógh1/1/3	3	18.22795
Szabó	gh1	1	3	Szabógh1/1/3	4	21.371231
Szabó	gh1	1	3	Szabógh1/1/3	5	18.3093
Szabó	gh1	1	4	Szabógh1/1/4	1	30.18445
Szabó	gh1	1	4	Szabógh1/1/4	2	14.571358
Szabó	gh1	1	4	Szabógh1/1/4	3	19.517407
Szabó	gh1	1	4	Szabógh1/1/4	4	33.336205
Szabó	gh1	1	4	Szabógh1/1/4	5	23.584704
Szabó	gh1	2	4	Szabógh1/2/4	1	22.621637
Szabó	gh1	2	4	Szabógh1/2/4	2	32.983405
Szabó	gh1	2	4	Szabógh1/2/4	3	15.583504
Szabó	gh1	2	4	Szabógh1/2/4	4	21.142292
Szabó	gh1	2	4	Szabógh1/2/4	5	12.680814
Szabó	gh1	2	5	Szabógh1/2/5	1	18.410635
Szabó	gh1	2	5	Szabógh1/2/5	2	23.265589
Szabó	gh1	2	5	Szabógh1/2/5	3	20.428925
Szabó	gh1	2	5	Szabógh1/2/5	4	15.532095
Szabó	gh1	2	5	Szabógh1/2/5	5	27.809689
Szabó	gh1	2	6	Szabógh1/2/6	1	39.24518
Szabó	gh1	2	6	Szabógh1/2/6	2	16.220818
Szabó	gh1	2	6	Szabógh1/2/6	3	31.789634
Szabó	gh1	2	6	Szabógh1/2/6	4	35.88087
Szabó	gh1	2	6	Szabógh1/2/6	5	17.461055
Szabó	gh1	2	7	Szabógh1/2/7	1	32.448344
Szabó	gh1	2	7	Szabógh1/2/7	2	17.928254
Szabó	gh1	2	7	Szabógh1/2/7	3	13.37455
Szabó	gh1	2	7	Szabógh1/2/7	4	19.609703
Szabó	gh1	2	7	Szabógh1/2/7	5	32.980934
Szabó	gh1	3	8	Szabógh1/3/8	1	30.935668
Szabó	gh1	3	8	Szabógh1/3/8	2	15.507944
Szabó	gh1	3	8	Szabógh1/3/8	3	15.383165
Szabó	gh1	3	8	Szabógh1/3/8	4	26.086364
Szabó	gh1	3	8	Szabógh1/3/8	5	14.40435
Szabó	gh1	3	9	Szabógh1/3/9	1	11.995763
Szabó	gh1	3	9	Szabógh1/3/9	2	21.522986
Szabó	gh1	3	9	Szabógh1/3/9	3	19.217146
Szabó	gh1	3	9	Szabógh1/3/9	4	15.852694
Szabó	gh1	3	9	Szabógh1/3/9	5	12.10762
Szabó	gh1	3	10	Szabógh1/3/10	1	20.361415
Szabó	gh1	3	10	Szabógh1/3/10	2	23.530471
Szabó	gh1	3	10	Szabógh1/3/10	3	22.912577
Szabó	gh1	3	10	Szabógh1/3/10	4	36.896194
Szabó	gh1	3	10	Szabógh1/3/10	5	25.060871
Donka	gh2	1	1	Donkagh2/1/1	1	7.287409
Donka	gh2	1	1	Donkagh2/1/1	2	12.489655
Donka	gh2	1	1	Donkagh2/1/1	3	10.959042
Donka	gh2	1	1	Donkagh2/1/1	4	11.842172
Donka	gh2	1	1	Donkagh2/1/1	5	10.98171
Donka	gh2	1	2	Donkagh2/1/2	1	27.233105
Donka	gh2	1	2	Donkagh2/1/2	2	11.693666
Donka	gh2	1	2	Donkagh2/1/2	3	12.47426
Donka	gh2	1	2	Donkagh2/1/2	4	25.782713
Donka	gh2	1	2	Donkagh2/1/2	5	22.851423
Donka	gh2	1	3	Donkagh2/1/3	1	12.708919
Donka	gh2	1	3	Donkagh2/1/3	2	17.104512
Donka	gh2	1	3	Donkagh2/1/3	3	16.500106
Donka	gh2	1	3	Donkagh2/1/3	4	6.486265
Donka	gh2	1	3	Donkagh2/1/3	5	12.547772
Donka	gh2	1	4	Donkagh2/1/4	1	35.061789
Donka	gh2	1	4	Donkagh2/1/4	2	12.63463
Donka	gh2	1	4	Donkagh2/1/4	3	6.851635
Donka	gh2	1	4	Donkagh2/1/4	4	11.555681
Donka	gh2	1	4	Donkagh2/1/4	5	5.557376
Donka	gh2	2	5	Donkagh2/2/5	1	21.040463
Donka	gh2	2	5	Donkagh2/2/5	2	20.965186
Donka	gh2	2	5	Donkagh2/2/5	3	20.676223
Donka	gh2	2	5	Donkagh2/2/5	4	16.953958
Donka	gh2	2	5	Donkagh2/2/5	5	6.716475
Donka	gh2	2	6	Donkagh2/2/6	1	14.138408
Donka	gh2	2	6	Donkagh2/2/6	2	13.237766
Donka	gh2	2	6	Donkagh2/2/6	3	6.669939
Donka	gh2	2	6	Donkagh2/2/6	4	16.043853
Donka	gh2	2	6	Donkagh2/2/6	5	18.327096
Donka	gh2	2	7	Donkagh2/2/7	1	30.817739
Donka	gh2	2	7	Donkagh2/2/7	2	13.832498
Donka	gh2	2	7	Donkagh2/2/7	3	13.569734
Donka	gh2	2	7	Donkagh2/2/7	4	14.425394
Donka	gh2	2	7	Donkagh2/2/7	5	14.437257
Donka	gh2	2	8	Donkagh2/2/8	1	23.683426
Donka	gh2	2	8	Donkagh2/2/8	2	22.1466
Donka	gh2	2	8	Donkagh2/2/8	3	7.637243
Donka	gh2	2	8	Donkagh2/2/8	4	9.816821
Donka	gh2	2	8	Donkagh2/2/8	5	7.212485
Donka	gh2	2	9	Donkagh2/2/9	1	20.683497
Donka	gh2	2	9	Donkagh2/2/9	2	22.404421
Donka	gh2	2	9	Donkagh2/2/9	3	6.482311
Donka	gh2	2	9	Donkagh2/2/9	4	17.555469
Donka	gh2	2	9	Donkagh2/2/9	5	3.669162
Donka	gh2	2	10	Donkagh2/2/10	1	11.641551
Donka	gh2	2	10	Donkagh2/2/10	2	26.956712
Donka	gh2	2	10	Donkagh2/2/10	3	13.570864
Donka	gh2	2	10	Donkagh2/2/10	4	19.253019
Donka	gh2	2	10	Donkagh2/2/10	5	14.964127
Marján	gh2	1	1	Marjángh2/1/1	1	18.078808
Marján	gh2	1	1	Marjángh2/1/1	2	7.367982
Marján	gh2	1	1	Marjángh2/1/1	3	21.704117
Marján	gh2	1	1	Marjángh2/1/1	4	11.796483
Marján	gh2	1	1	Marjángh2/1/1	5	23.667185
Marján	gh2	1	2	Marjángh2/1/2	1	26.219829
Marján	gh2	1	2	Marjángh2/1/2	2	8.004237
Marján	gh2	1	2	Marjángh2/1/2	3	9.591837
Marján	gh2	1	2	Marjángh2/1/2	4	9.898171
Marján	gh2	1	2	Marjángh2/1/2	5	20.850222
Marján	gh2	1	3	Marjángh2/1/3	1	23.488242
Marján	gh2	1	3	Marjángh2/1/3	2	9.774945
Marján	gh2	1	3	Marjángh2/1/3	3	4.855731
Marján	gh2	1	3	Marjángh2/1/3	4	20.881435
Marján	gh2	1	3	Marjángh2/1/3	5	7.798037
Marján	gh2	1	4	Marjángh2/1/4	1	9.021397
Marján	gh2	1	4	Marjángh2/1/4	2	12.395452
Marján	gh2	1	4	Marjángh2/1/4	3	8.462891
Marján	gh2	1	4	Marjángh2/1/4	4	29.892027
Marján	gh2	1	4	Marjángh2/1/4	5	10.733211
Marján	gh2	2	5	Marjángh2/2/5	1	34.532025
Marján	gh2	2	5	Marjángh2/2/5	2	17.851776
Marján	gh2	2	5	Marjángh2/2/5	3	7.796342
Marján	gh2	2	5	Marjángh2/2/5	4	9.764423
Marján	gh2	2	5	Marjángh2/2/5	5	20.094485
Marján	gh2	2	6	Marjángh2/2/6	1	12.607372
Marján	gh2	2	6	Marjángh2/2/6	2	6.069981
Marján	gh2	2	6	Marjángh2/2/6	3	13.149989
Marján	gh2	2	6	Marjángh2/2/6	4	16.482099
Marján	gh2	2	6	Marjángh2/2/6	5	7.144905
Marján	gh2	2	7	Marjángh2/2/7	1	14.850576
Marján	gh2	2	7	Marjángh2/2/7	2	4.418685
Marján	gh2	2	7	Marjángh2/2/7	3	5.280701
Marján	gh2	2	7	Marjángh2/2/7	4	15.340583
Marján	gh2	2	7	Marjángh2/2/7	5	7.819716
Marján	gh2	2	8	Marjángh2/2/8	1	16.684839
Marján	gh2	2	8	Marjángh2/2/8	2	19.555257
Marján	gh2	2	8	Marjángh2/2/8	3	12.551162
Marján	gh2	2	8	Marjángh2/2/8	4	19.056917
Marján	gh2	2	8	Marjángh2/2/8	5	20.504908
Marján	gh2	3	9	Marjángh2/3/9	1	28.851211
Marján	gh2	3	9	Marjángh2/3/9	2	25.948591
Marján	gh2	3	9	Marjángh2/3/9	3	11.079938
Marján	gh2	3	9	Marjángh2/3/9	4	28.766542
Marján	gh2	3	9	Marjángh2/3/9	5	11.972601
Marján	gh2	3	10	Marjángh2/3/10	1	15.027894
Marján	gh2	3	10	Marjángh2/3/10	2	13.134313
Marján	gh2	3	10	Marjángh2/3/10	3	14.98164
Marján	gh2	3	10	Marjángh2/3/10	4	15.504414
Marján	gh2	3	10	Marjángh2/3/10	5	23.645293
Szabó	gh2	1	1	Szabógh2/1/1	1	26.04696
Szabó	gh2	1	1	Szabógh2/1/1	2	17.882635
Szabó	gh2	1	1	Szabógh2/1/1	3	44.271662
Szabó	gh2	1	1	Szabógh2/1/1	4	13.403573
Szabó	gh2	1	1	Szabógh2/1/1	5	33.557164
Szabó	gh2	1	2	Szabógh2/1/2	1	29.108749
Szabó	gh2	1	2	Szabógh2/1/2	2	21.600452
Szabó	gh2	1	2	Szabógh2/1/2	3	12.571146
Szabó	gh2	1	2	Szabógh2/1/2	4	15.894428
Szabó	gh2	1	2	Szabógh2/1/2	5	11.914342
Szabó	gh2	1	3	Szabógh2/1/3	1	46.15917
Szabó	gh2	1	3	Szabógh2/1/3	2	32.524327
Szabó	gh2	1	3	Szabógh2/1/3	3	21.99308
Szabó	gh2	1	3	Szabógh2/1/3	4	35.946685
Szabó	gh2	1	3	Szabógh2/1/3	5	16.633218
Szabó	gh2	1	4	Szabógh2/1/4	1	29.308029
Szabó	gh2	1	4	Szabógh2/1/4	2	21.219194
Szabó	gh2	1	4	Szabógh2/1/4	3	14.926418
Szabó	gh2	1	4	Szabógh2/1/4	4	23.386272
Szabó	gh2	1	4	Szabógh2/1/4	5	10.765412
Szabó	gh2	2	5	Szabógh2/2/5	1	23.963774
Szabó	gh2	2	5	Szabógh2/2/5	2	23.852835
Szabó	gh2	2	5	Szabógh2/2/5	3	17.401031
Szabó	gh2	2	5	Szabógh2/2/5	4	28.817951
Szabó	gh2	2	5	Szabógh2/2/5	5	19.959396
Szabó	gh2	2	6	Szabógh2/2/6	1	18.95078
Szabó	gh2	2	6	Szabógh2/2/6	2	29.148718
Szabó	gh2	2	6	Szabógh2/2/6	3	15.361839
Szabó	gh2	2	6	Szabógh2/2/6	4	12.38034
Szabó	gh2	2	6	Szabógh2/2/6	5	17.617471
Szabó	gh2	2	7	Szabógh2/2/7	1	29.615211
Szabó	gh2	2	7	Szabógh2/2/7	2	17.117153
Szabó	gh2	2	7	Szabógh2/2/7	3	30.771273
Szabó	gh2	2	7	Szabógh2/2/7	4	11.230845
Szabó	gh2	2	7	Szabógh2/2/7	5	29.118706
Szabó	gh2	2	8	Szabógh2/2/8	1	37.48337
Szabó	gh2	2	8	Szabógh2/2/8	2	18.59452
Szabó	gh2	2	8	Szabógh2/2/8	3	27.288327
Szabó	gh2	2	8	Szabógh2/2/8	4	14.252666
Szabó	gh2	2	8	Szabógh2/2/8	5	20.714498
Szabó	gh2	3	9	Szabógh2/3/9	1	22.223077
Szabó	gh2	3	9	Szabógh2/3/9	2	21.394887
Szabó	gh2	3	9	Szabógh2/3/9	3	13.546148
Szabó	gh2	3	9	Szabógh2/3/9	4	31.807005
Szabó	gh2	3	9	Szabógh2/3/9	5	16.411341
Szabó	gh2	3	10	Szabógh2/3/10	1	28.621849
Szabó	gh2	3	10	Szabógh2/3/10	2	32.606596
Szabó	gh2	3	10	Szabógh2/3/10	3	18.374903
Szabó	gh2	3	10	Szabógh2/3/10	4	14.624462
Szabó	gh2	3	10	Szabógh2/3/10	5	16.985382
Szabó	gh2	3	11	Szabógh2/3/11	1	20.155568
Szabó	gh2	3	11	Szabógh2/3/11	2	18.772403
Szabó	gh2	3	11	Szabógh2/3/11	3	14.216298
Szabó	gh2	3	11	Szabógh2/3/11	4	13.52002
Szabó	gh2	3	11	Szabógh2/3/11	5	18.457948

## Sheet: sg.csv
tid	sg	treat	newblock
Donkach1/1/1	52	ch1	Donka 1
Donkach1/1/2	50	ch1	Donka 1
Donkach1/1/3	93	ch1	Donka 1
Donkach1/1/4	72	ch1	Donka 1
Donkach1/1/5	92	ch1	Donka 1
Donkach1/2/10	62	ch1	Donka 2
Donkach1/2/11	63	ch1	Donka 2
Donkach1/2/12	55	ch1	Donka 2
Donkach1/2/13	57	ch1	Donka 2
Donkach1/2/6	78	ch1	Donka 2
Donkach1/2/7	66	ch1	Donka 2
Donkach1/2/8	91	ch1	Donka 2
Donkach1/2/9	92	ch1	Donka 2
Donkach2/1/1	42	ch2	Donka 1
Donkach2/1/2	43	ch2	Donka 1
Donkach2/1/3	80	ch2	Donka 1
Donkach2/1/4	66	ch2	Donka 1
Donkach2/2/10	91	ch2	Donka 2
Donkach2/2/11	75	ch2	Donka 2
Donkach2/2/12	58	ch2	Donka 2
Donkach2/2/13	66	ch2	Donka 2
Donkach2/2/5	80	ch2	Donka 2
Donkach2/2/6	68	ch2	Donka 2
Donkach2/2/7	72	ch2	Donka 2
Donkach2/2/8	58	ch2	Donka 2
Donkach2/2/9	88	ch2	Donka 2
Donkagh1/1/1	49	gh1	Donka 1
Donkagh1/1/2	67	gh1	Donka 1
Donkagh1/1/3	62	gh1	Donka 1
Donkagh1/1/4	64	gh1	Donka 1
Donkagh1/2/10	61	gh1	Donka 2
Donkagh1/2/5	79	gh1	Donka 2
Donkagh1/2/6	73	gh1	Donka 2
Donkagh1/2/7	68	gh1	Donka 2
Donkagh1/2/8	60	gh1	Donka 2
Donkagh1/2/9	65	gh1	Donka 2
Donkagh2/1/1	43	gh2	Donka 1
Donkagh2/1/2	61	gh2	Donka 1
Donkagh2/1/3	82	gh2	Donka 1
Donkagh2/1/4	60	gh2	Donka 1
Donkagh2/2/10	50	gh2	Donka 2
Donkagh2/2/5	73	gh2	Donka 2
Donkagh2/2/6	40	gh2	Donka 2
Donkagh2/2/7	67	gh2	Donka 2
Donkagh2/2/8	56	gh2	Donka 2
Donkagh2/2/9	68	gh2	Donka 2
Donkak/1/1	69	k	Donka 1
Donkak/1/2	57	k	Donka 1
Donkak/1/3	50	k	Donka 1
Donkak/1/4	63	k	Donka 1
Donkak/2/10	71	k	Donka 2
Donkak/2/11	70	k	Donka 2
Donkak/2/12	64	k	Donka 2
Donkak/2/13	62	k	Donka 2
Donkak/2/14	74	k	Donka 2
Donkak/2/5	87	k	Donka 2
Donkak/2/6	73	k	Donka 2
Donkak/2/7	40	k	Donka 2
Donkak/2/8	84	k	Donka 2
Donkak/2/9	72	k	Donka 2
Marjánch1/1/1	62	ch1	Marján 1
Marjánch1/1/2	65	ch1	Marján 1
Marjánch1/1/3	82	ch1	Marján 1
Marjánch1/1/4	50	ch1	Marján 1
Marjánch1/1/5	60	ch1	Marján 1
Marjánch1/2/10	30	ch1	Marján 2
Marjánch1/2/11	74	ch1	Marján 2
Marjánch1/2/6	63	ch1	Marján 2
Marjánch1/2/7	40	ch1	Marján 2
Marjánch1/2/8	43	ch1	Marján 2
Marjánch1/2/9	42	ch1	Marján 2
Marjánch1/3/12	90	ch1	Marján 3
Marjánch1/3/13	66	ch1	Marján 3
Marjánch2/1/1	76	ch2	Marján 1
Marjánch2/1/2	55	ch2	Marján 1
Marjánch2/1/3	82	ch2	Marján 1
Marjánch2/1/4	68	ch2	Marján 1
Marjánch2/2/10	31	ch2	Marján 2
Marjánch2/1/5	57	ch2	Marján 1
Marjánch2/2/6	51	ch2	Marján 2
Marjánch2/2/7	38	ch2	Marján 2
Marjánch2/2/8	68	ch2	Marján 2
Marjánch2/2/9	60	ch2	Marján 2
Marjánch2/3/11	73	ch2	Marján 3
Marjánch2/3/12	85	ch2	Marján 3
Marjánch2/3/13	41	ch2	Marján 3
Marjángh1/1/1	37	gh1	Marján 1
Marjángh1/1/2	36	gh1	Marján 1
Marjángh1/1/3	68	gh1	Marján 1
Marjángh1/1/4	49	gh1	Marján 1
Marjángh1/2/5	60	gh1	Marján 2
Marjángh1/2/6	30	gh1	Marján 2
Marjángh1/2/7	37	gh1	Marján 2
Marjángh1/2/8	48	gh1	Marján 2
Marjángh1/3/10	55	gh1	Marján 3
Marjángh1/3/9	40	gh1	Marján 3
Marjángh2/1/1	40	gh2	Marján 1
Marjángh2/1/2	70	gh2	Marján 1
Marjángh2/1/3	40	gh2	Marján 1
Marjángh2/1/4	53	gh2	Marján 1
Marjángh2/2/5	78	gh2	Marján 2
Marjángh2/2/6	59	gh2	Marján 2
Marjángh2/2/7	57	gh2	Marján 2
Marjángh2/2/8	52	gh2	Marján 2
Marjángh2/3/10	56	gh2	Marján 3
Marjángh2/3/9	62	gh2	Marján 3
Marjánk/1/1	58	k	Marján 1
Marjánk/1/2	47	k	Marján 1
Marjánk/1/3	52	k	Marján 1
Marjánk/1/4	36	k	Marján 1
Marjánk/2/10	56	k	Marján 2
Marjánk/2/11	81	k	Marján 2
Marjánk/2/12	56	k	Marján 2
Marjánk/1/5	60	k	Marján 1
Marjánk/2/6	40	k	Marján 2
Marjánk/2/7	43	k	Marján 2
Marjánk/2/8	57	k	Marján 2
Marjánk/2/9	49	k	Marján 2
Marjánk/3/13	50	k	Marján 3
Marjánk/3/14	74	k	Marján 3
Szabóch1/1/1	59	ch1	Szabó 1
Szabóch1/1/2	50	ch1	Szabó 1
Szabóch1/1/3	52	ch1	Szabó 1
Szabóch1/1/4	64	ch1	Szabó 1
Szabóch1/1/5	64	ch1	Szabó 1
Szabóch1/2/6	62	ch1	Szabó 2
Szabóch1/2/7	47	ch1	Szabó 2
Szabóch1/2/8	53	ch1	Szabó 2
Szabóch1/2/9	59	ch1	Szabó 2
Szabóch1/3/10	97	ch1	Szabó 3
Szabóch1/3/11	54	ch1	Szabó 3
Szabóch1/3/12	49	ch1	Szabó 3
Szabóch1/3/13	69	ch1	Szabó 3
Szabóch2/1/1	39	ch2	Szabó 1
Szabóch2/1/2	56	ch2	Szabó 1
Szabóch2/1/3	40	ch2	Szabó 1
Szabóch2/1/4	69	ch2	Szabó 1
Szabóch2/1/5	56	ch2	Szabó 1
Szabóch2/2/6	70	ch2	Szabó 2
Szabóch2/2/7	57	ch2	Szabó 2
Szabóch2/2/8	90	ch2	Szabó 2
Szabóch2/2/9	55	ch2	Szabó 2
Szabóch2/3/10	47	ch2	Szabó 3
Szabóch2/3/11	78	ch2	Szabó 3
Szabóch2/3/12	62	ch2	Szabó 3
Szabóch2/3/13	74	ch2	Szabó 3
Szabógh1/1/1	52	gh1	Szabó 1
Szabógh1/1/2	51	gh1	Szabó 1
Szabógh1/1/3	78	gh1	Szabó 1
Szabógh1/1/4	87	gh1	Szabó 1
Szabógh1/2/4	77	gh1	Szabó 2
Szabógh1/2/5	71	gh1	Szabó 2
Szabógh1/2/6	86	gh1	Szabó 2
Szabógh1/2/7	68	gh1	Szabó 2
Szabógh1/3/10	83	gh1	Szabó 3
Szabógh1/3/8	67	gh1	Szabó 3
Szabógh1/3/9	56	gh1	Szabó 3
Szabógh2/1/1	57	gh2	Szabó 1
Szabógh2/1/2	55	gh2	Szabó 1
Szabógh2/1/3	57	gh2	Szabó 1
Szabógh2/1/4	109	gh2	Szabó 1
Szabógh2/2/5	50	gh2	Szabó 2
Szabógh2/2/6	52	gh2	Szabó 2
Szabógh2/2/7	50	gh2	Szabó 2
Szabógh2/2/8	40	gh2	Szabó 2
Szabógh2/3/10	82	gh2	Szabó 3
Szabógh2/3/11	53	gh2	Szabó 3
Szabógh2/3/9	51	gh2	Szabó 3
Szabók/1/1	83	k	Szabó 1
Szabók/1/2	55	k	Szabó 1
Szabók/1/3	59	k	Szabó 1
Szabók/1/4	52	k	Szabó 1
Szabók/1/5	68	k	Szabó 1
Szabók/2/10	98	k	Szabó 2
Szabók/2/6	66	k	Szabó 2
Szabók/2/7	102	k	Szabó 2
Szabók/2/8	75	k	Szabó 2
Szabók/2/9	70	k	Szabó 2
Szabók/3/11	34	k	Szabó 3
Szabók/3/12	54	k	Szabó 3
Szabók/3/13	79	k	Szabó 3
Szabók/3/14	54	k	Szabó 3
Donkach1/1/1	78	ch1	Donka 1
Donkach1/1/2	42	ch1	Donka 1
Donkach1/1/3	87	ch1	Donka 1
Donkach1/1/4	82	ch1	Donka 1
Donkach1/1/5	60	ch1	Donka 1
Donkach1/2/10	60	ch1	Donka 2
Donkach1/2/11	57	ch1	Donka 2
Donkach1/2/12	68	ch1	Donka 2
Donkach1/2/13	46	ch1	Donka 2
Donkach1/2/6	66	ch1	Donka 2
Donkach1/2/7	67	ch1	Donka 2
Donkach1/2/8	71	ch1	Donka 2
Donkach1/2/9	73	ch1	Donka 2
Donkach2/1/1	44	ch2	Donka 1
Donkach2/1/2	34	ch2	Donka 1
Donkach2/1/3	55	ch2	Donka 1
Donkach2/1/4	69	ch2	Donka 1
Donkach2/2/10	72	ch2	Donka 2
Donkach2/2/11	76	ch2	Donka 2
Donkach2/2/12	53	ch2	Donka 2
Donkach2/2/13	72	ch2	Donka 2
Donkach2/2/5	70	ch2	Donka 2
Donkach2/2/6	82	ch2	Donka 2
Donkach2/2/7	65	ch2	Donka 2
Donkach2/2/8	64	ch2	Donka 2
Donkach2/2/9	84	ch2	Donka 2
Donkagh1/1/1	90	gh1	Donka 1
Donkagh1/1/2	57	gh1	Donka 1
Donkagh1/1/3	62	gh1	Donka 1
Donkagh1/1/4	72	gh1	Donka 1
Donkagh1/2/10	80	gh1	Donka 2
Donkagh1/2/5	76	gh1	Donka 2
Donkagh1/2/6	83	gh1	Donka 2
Donkagh1/2/7	70	gh1	Donka 2
Donkagh1/2/8	56	gh1	Donka 2
Donkagh1/2/9	61	gh1	Donka 2
Donkagh2/1/1	78	gh2	Donka 1
Donkagh2/1/2	68	gh2	Donka 1
Donkagh2/1/3	42	gh2	Donka 1
Donkagh2/1/4	53	gh2	Donka 1
Donkagh2/2/10	58	gh2	Donka 2
Donkagh2/2/5	106	gh2	Donka 2
Donkagh2/2/6	34	gh2	Donka 2
Donkagh2/2/7	81	gh2	Donka 2
Donkagh2/2/8	60	gh2	Donka 2
Donkagh2/2/9	63	gh2	Donka 2
Donkak/1/1	56	k	Donka 1
Donkak/1/2	32	k	Donka 1
Donkak/1/3	88	k	Donka 1
Donkak/1/4	69	k	Donka 1
Donkak/2/10	81	k	Donka 2
Donkak/2/11	66	k	Donka 2
Donkak/2/12	47	k	Donka 2
Donkak/2/13	67	k	Donka 2
Donkak/2/14	50	k	Donka 2
Donkak/2/5	85	k	Donka 2
Donkak/2/6	87	k	Donka 2
Donkak/2/7	52	k	Donka 2
Donkak/2/8	47	k	Donka 2
Donkak/2/9	58	k	Donka 2
Marjánch1/1/1	59	ch1	Marján 1
Marjánch1/1/2	58	ch1	Marján 1
Marjánch1/1/3	61	ch1	Marján 1
Marjánch1/1/4	72	ch1	Marján 1
Marjánch1/1/5	82	ch1	Marján 1
Marjánch1/2/10	22	ch1	Marján 2
Marjánch1/2/11	32	ch1	Marján 2
Marjánch1/2/6	52	ch1	Marján 2
Marjánch1/2/7	55	ch1	Marján 2
Marjánch1/2/8	23	ch1	Marján 2
Marjánch1/2/9	31	ch1	Marján 2
Marjánch1/3/12	87	ch1	Marján 3
Marjánch1/3/13	73	ch1	Marján 3
Marjánch2/1/1	67	ch2	Marján 1
Marjánch2/1/2	40	ch2	Marján 1
Marjánch2/1/3	66	ch2	Marján 1
Marjánch2/1/4	44	ch2	Marján 1
Marjánch2/2/10	67	ch2	Marján 2
Marjánch2/1/5	72	ch2	Marján 1
Marjánch2/2/6	68	ch2	Marján 2
Marjánch2/2/7	25	ch2	Marján 2
Marjánch2/2/8	53	ch2	Marján 2
Marjánch2/2/9	38	ch2	Marján 2
Marjánch2/3/11	63	ch2	Marján 3
Marjánch2/3/12	63	ch2	Marján 3
Marjánch2/3/13	57	ch2	Marján 3
Marjángh1/1/1	76	gh1	Marján 1
Marjángh1/1/2	80	gh1	Marján 1
Marjángh1/1/3	54	gh1	Marján 1
Marjángh1/1/4	70	gh1	Marján 1
Marjángh1/2/5	81	gh1	Marján 2
Marjángh1/2/6	31	gh1	Marján 2
Marjángh1/2/7	40	gh1	Marján 2
Marjángh1/2/8	38	gh1	Marján 2
Marjángh1/3/10	48	gh1	Marján 3
Marjángh1/3/9	42	gh1	Marján 3
Marjángh2/1/1	35	gh2	Marján 1
Marjángh2/1/2	56	gh2	Marján 1
Marjángh2/1/3	47	gh2	Marján 1
Marjángh2/1/4	61	gh2	Marján 1
Marjángh2/2/5	43	gh2	Marján 2
Marjángh2/2/6	45	gh2	Marján 2
Marjángh2/2/7	40	gh2	Marján 2
Marjángh2/2/8	56	gh2	Marján 2
Marjángh2/3/10	53	gh2	Marján 3
Marjángh2/3/9	104	gh2	Marján 3
Marjánk/1/1	64	k	Marján 1
Marjánk/1/2	82	k	Marján 1
Marjánk/1/3	56	k	Marján 1
Marjánk/1/4	58	k	Marján 1
Marjánk/2/10	64	k	Marján 2
Marjánk/2/11	99	k	Marján 2
Marjánk/2/12	52	k	Marján 2
Marjánk/1/5	87	k	Marján 1
Marjánk/2/6	38	k	Marján 2
Marjánk/2/7	80	k	Marján 2
Marjánk/2/8	69	k	Marján 2
Marjánk/2/9	25	k	Marján 2
Marjánk/3/13	53	k	Marján 3
Marjánk/3/14	84	k	Marján 3
Szabóch1/1/1	30	ch1	Szabó 1
Szabóch1/1/2	55	ch1	Szabó 1
Szabóch1/1/3	50	ch1	Szabó 1
Szabóch1/1/4	31	ch1	Szabó 1
Szabóch1/1/5	45	ch1	Szabó 1
Szabóch1/2/6	74	ch1	Szabó 2
Szabóch1/2/7	61	ch1	Szabó 2
Szabóch1/2/8	54	ch1	Szabó 2
Szabóch1/2/9	38	ch1	Szabó 2
Szabóch1/3/10	76	ch1	Szabó 3
Szabóch1/3/11	63	ch1	Szabó 3
Szabóch1/3/12	81	ch1	Szabó 3
Szabóch1/3/13	78	ch1	Szabó 3
Szabóch2/1/1	45	ch2	Szabó 1
Szabóch2/1/2	40	ch2	Szabó 1
Szabóch2/1/3	48	ch2	Szabó 1
Szabóch2/1/4	71	ch2	Szabó 1
Szabóch2/1/5	62	ch2	Szabó 1
Szabóch2/2/6	72	ch2	Szabó 2
Szabóch2/2/7	67	ch2	Szabó 2
Szabóch2/2/8	53	ch2	Szabó 2
Szabóch2/2/9	73	ch2	Szabó 2
Szabóch2/3/10	51	ch2	Szabó 3
Szabóch2/3/11	39	ch2	Szabó 3
Szabóch2/3/12	54	ch2	Szabó 3
Szabóch2/3/13	118	ch2	Szabó 3
Szabógh1/1/1	60	gh1	Szabó 1
Szabógh1/1/2	74	gh1	Szabó 1
Szabógh1/1/3	50	gh1	Szabó 1
Szabógh1/1/4	107	gh1	Szabó 1
Szabógh1/2/4	62	gh1	Szabó 2
Szabógh1/2/5	67	gh1	Szabó 2
Szabógh1/2/6	62	gh1	Szabó 2
Szabógh1/2/7	86	gh1	Szabó 2
Szabógh1/3/10	88	gh1	Szabó 3
Szabógh1/3/8	70	gh1	Szabó 3
Szabógh1/3/9	67	gh1	Szabó 3
Szabógh2/1/1	62	gh2	Szabó 1
Szabógh2/1/2	73	gh2	Szabó 1
Szabógh2/1/3	49	gh2	Szabó 1
Szabógh2/1/4	60	gh2	Szabó 1
Szabógh2/2/5	89	gh2	Szabó 2
Szabógh2/2/6	39	gh2	Szabó 2
Szabógh2/2/7	65	gh2	Szabó 2
Szabógh2/2/8	37	gh2	Szabó 2
Szabógh2/3/10	48	gh2	Szabó 3
Szabógh2/3/11	41	gh2	Szabó 3
Szabógh2/3/9	73	gh2	Szabó 3
Szabók/1/1	57	k	Szabó 1
Szabók/1/2	77	k	Szabó 1
Szabók/1/3	76	k	Szabó 1
Szabók/1/4	67	k	Szabó 1
Szabók/1/5	59	k	Szabó 1
Szabók/2/10	53	k	Szabó 2
Szabók/2/6	72	k	Szabó 2
Szabók/2/7	57	k	Szabó 2
Szabók/2/8	68	k	Szabó 2
Szabók/2/9	60	k	Szabó 2
Szabók/3/11	39	k	Szabó 3
Szabók/3/12	64	k	Szabó 3
Szabók/3/13	45	k	Szabó 3
Szabók/3/14	97	k	Szabó 3
Donkach1/1/1	59	ch1	Donka 1
Donkach1/1/2	76	ch1	Donka 1
Donkach1/1/3	83	ch1	Donka 1
Donkach1/1/4	80	ch1	Donka 1
Donkach1/1/5	9	ch1	Donka 1
Donkach1/2/10	67	ch1	Donka 2
Donkach1/2/11	65	ch1	Donka 2
Donkach1/2/12	66	ch1	Donka 2
Donkach1/2/13	83	ch1	Donka 2
Donkach1/2/6	52	ch1	Donka 2
Donkach1/2/7	75	ch1	Donka 2
Donkach1/2/8	67	ch1	Donka 2
Donkach1/2/9	75	ch1	Donka 2
Donkach2/1/1	77	ch2	Donka 1
Donkach2/1/2	65	ch2	Donka 1
Donkach2/1/3	82	ch2	Donka 1
Donkach2/1/4	71	ch2	Donka 1
Donkach2/2/10	60	ch2	Donka 2
Donkach2/2/11	81	ch2	Donka 2
Donkach2/2/12	50	ch2	Donka 2
Donkach2/2/13	71	ch2	Donka 2
Donkach2/2/5	63	ch2	Donka 2
Donkach2/2/6	48	ch2	Donka 2
Donkach2/2/7	84	ch2	Donka 2
Donkach2/2/8	70	ch2	Donka 2
Donkach2/2/9	62	ch2	Donka 2
Donkagh1/1/1	48	gh1	Donka 1
Donkagh1/1/2	59	gh1	Donka 1
Donkagh1/1/3	45	gh1	Donka 1
Donkagh1/1/4	73	gh1	Donka 1
Donkagh1/2/10	54	gh1	Donka 2
Donkagh1/2/5	101	gh1	Donka 2
Donkagh1/2/6	71	gh1	Donka 2
Donkagh1/2/7	88	gh1	Donka 2
Donkagh1/2/8	49	gh1	Donka 2
Donkagh1/2/9	54	gh1	Donka 2
Donkagh2/1/1	46	gh2	Donka 1
Donkagh2/1/2	55	gh2	Donka 1
Donkagh2/1/3	40	gh2	Donka 1
Donkagh2/1/4	41	gh2	Donka 1
Donkagh2/2/10	63	gh2	Donka 2
Donkagh2/2/5	77	gh2	Donka 2
Donkagh2/2/6	37	gh2	Donka 2
Donkagh2/2/7	72	gh2	Donka 2
Donkagh2/2/8	53	gh2	Donka 2
Donkagh2/2/9	50	gh2	Donka 2
Donkak/1/1	30	k	Donka 1
Donkak/1/2	26	k	Donka 1
Donkak/1/3	56	k	Donka 1
Donkak/1/4	62	k	Donka 1
Donkak/2/10	80	k	Donka 2
Donkak/2/11	67	k	Donka 2
Donkak/2/12	50	k	Donka 2
Donkak/2/13	54	k	Donka 2
Donkak/2/14	62	k	Donka 2
Donkak/2/5	105	k	Donka 2
Donkak/2/6	79	k	Donka 2
Donkak/2/7	38	k	Donka 2
Donkak/2/8	79	k	Donka 2
Donkak/2/9	59	k	Donka 2
Marjánch1/1/1	78	ch1	Marján 1
Marjánch1/1/2	105	ch1	Marján 1
Marjánch1/1/3	60	ch1	Marján 1
Marjánch1/1/4	73	ch1	Marján 1
Marjánch1/1/5	85	ch1	Marján 1
Marjánch1/2/10	26	ch1	Marján 2
Marjánch1/2/11	29	ch1	Marján 2
Marjánch1/2/6	66	ch1	Marján 2
Marjánch1/2/7	45	ch1	Marján 2
Marjánch1/2/8	28	ch1	Marján 2
Marjánch1/2/9	25	ch1	Marján 2
Marjánch1/3/12	65	ch1	Marján 3
Marjánch1/3/13	68	ch1	Marján 3
Marjánch2/1/1	48	ch2	Marján 1
Marjánch2/1/2	72	ch2	Marján 1
Marjánch2/1/3	65	ch2	Marján 1
Marjánch2/1/4	56	ch2	Marján 1
Marjánch2/2/10	72	ch2	Marján 2
Marjánch2/1/5	52	ch2	Marján 1
Marjánch2/2/6	93	ch2	Marján 2
Marjánch2/2/7	31	ch2	Marján 2
Marjánch2/2/8	79	ch2	Marján 2
Marjánch2/2/9	32	ch2	Marján 2
Marjánch2/3/11	64	ch2	Marján 3
Marjánch2/3/12	84	ch2	Marján 3
Marjánch2/3/13	99	ch2	Marján 3
Marjángh1/1/1	49	gh1	Marján 1
Marjángh1/1/2	73	gh1	Marján 1
Marjángh1/1/3	73	gh1	Marján 1
Marjángh1/1/4	75	gh1	Marján 1
Marjángh1/2/5	43	gh1	Marján 2
Marjángh1/2/6	26	gh1	Marján 2
Marjángh1/2/7	53	gh1	Marján 2
Marjángh1/2/8	40	gh1	Marján 2
Marjángh1/3/10	57	gh1	Marján 3
Marjángh1/3/9	90	gh1	Marján 3
Marjángh2/1/1	47	gh2	Marján 1
Marjángh2/1/2	67	gh2	Marján 1
Marjángh2/1/3	64	gh2	Marján 1
Marjángh2/1/4	57	gh2	Marján 1
Marjángh2/2/5	32	gh2	Marján 2
Marjángh2/2/6	39	gh2	Marján 2
Marjángh2/2/7	35	gh2	Marján 2
Marjángh2/2/8	51	gh2	Marján 2
Marjángh2/3/10	44	gh2	Marján 3
Marjángh2/3/9	92	gh2	Marján 3
Marjánk/1/1	51	k	Marján 1
Marjánk/1/2	73	k	Marján 1
Marjánk/1/3	58	k	Marján 1
Marjánk/1/4	76	k	Marján 1
Marjánk/2/10	55	k	Marján 2
Marjánk/2/11	43	k	Marján 2
Marjánk/2/12	77	k	Marján 2
Marjánk/1/5	79	k	Marján 1
Marjánk/2/6	35	k	Marján 2
Marjánk/2/7	67	k	Marján 2
Marjánk/2/8	76	k	Marján 2
Marjánk/2/9	48	k	Marján 2
Marjánk/3/13	66	k	Marján 3
Marjánk/3/14	76	k	Marján 3
Szabóch1/1/1	45	ch1	Szabó 1
Szabóch1/1/2	60	ch1	Szabó 1
Szabóch1/1/3	71	ch1	Szabó 1
Szabóch1/1/4	45	ch1	Szabó 1
Szabóch1/1/5	55	ch1	Szabó 1
Szabóch1/2/6	62	ch1	Szabó 2
Szabóch1/2/7	74	ch1	Szabó 2
Szabóch1/2/8	45	ch1	Szabó 2
Szabóch1/2/9	58	ch1	Szabó 2
Szabóch1/3/10	45	ch1	Szabó 3
Szabóch1/3/11	50	ch1	Szabó 3
Szabóch1/3/12	79	ch1	Szabó 3
Szabóch1/3/13	98	ch1	Szabó 3
Szabóch2/1/1	40	ch2	Szabó 1
Szabóch2/1/2	60	ch2	Szabó 1
Szabóch2/1/3	53	ch2	Szabó 1
Szabóch2/1/4	42	ch2	Szabó 1
Szabóch2/1/5	42	ch2	Szabó 1
Szabóch2/2/6	57	ch2	Szabó 2
Szabóch2/2/7	33	ch2	Szabó 2
Szabóch2/2/8	66	ch2	Szabó 2
Szabóch2/2/9	75	ch2	Szabó 2
Szabóch2/3/10	101	ch2	Szabó 3
Szabóch2/3/11	73	ch2	Szabó 3
Szabóch2/3/12	84	ch2	Szabó 3
Szabóch2/3/13	92	ch2	Szabó 3
Szabógh1/1/1	58	gh1	Szabó 1
Szabógh1/1/2	59	gh1	Szabó 1
Szabógh1/1/3	76	gh1	Szabó 1
Szabógh1/1/4	70	gh1	Szabó 1
Szabógh1/2/4	63	gh1	Szabó 2
Szabógh1/2/5	50	gh1	Szabó 2
Szabógh1/2/6	59	gh1	Szabó 2
Szabógh1/2/7	75	gh1	Szabó 2
Szabógh1/3/10	83	gh1	Szabó 3
Szabógh1/3/8	71	gh1	Szabó 3
Szabógh1/3/9	83	gh1	Szabó 3
Szabógh2/1/1	89	gh2	Szabó 1
Szabógh2/1/2	79	gh2	Szabó 1
Szabógh2/1/3	83	gh2	Szabó 1
Szabógh2/1/4	92	gh2	Szabó 1
Szabógh2/2/5	65	gh2	Szabó 2
Szabógh2/2/6	38	gh2	Szabó 2
Szabógh2/2/7	68	gh2	Szabó 2
Szabógh2/2/8	72	gh2	Szabó 2
Szabógh2/3/10	89	gh2	Szabó 3
Szabógh2/3/11	87	gh2	Szabó 3
Szabógh2/3/9	57	gh2	Szabó 3
Szabók/1/1	60	k	Szabó 1
Szabók/1/2	44	k	Szabó 1
Szabók/1/3	94	k	Szabó 1
Szabók/1/4	76	k	Szabó 1
Szabók/1/5	51	k	Szabó 1
Szabók/2/10	62	k	Szabó 2
Szabók/2/6	65	k	Szabó 2
Szabók/2/7	68	k	Szabó 2
Szabók/2/8	93	k	Szabó 2
Szabók/2/9	53	k	Szabó 2
Szabók/3/11	50	k	Szabó 3
Szabók/3/12	52	k	Szabó 3
Szabók/3/13	66	k	Szabó 3
Szabók/3/14	39	k	Szabó 3

## Sheet: poll_anal.csv
treeID	Apimel	Bombus_t	Wildbee	Wildbee_t	mbloss	site	block1	block2	treatment	treatment2	exposure
DO-HH1 I/1	13	0	1	1	65.5	Donka	1	1	ch	ch1	4
DO-HH1 I/2	16	0	1	1	72.5	Donka	1	1	ch	ch1	4
DO-HH1 I/3	5	0	3	3	32.5	Donka	1	1	ch	ch1	4
DO-HH1 I/4	1	0	0	0	2	Donka	1	1	ch	ch1	4
DO-HH1 I/5	3	0	4	4	61.5	Donka	1	1	ch	ch1	4
DO-HH1 II/10	15	0	1	1	71.5	Donka	2	2	ch	ch1	4
DO-HH1 II/11	11	0	4	4	54	Donka	2	2	ch	ch1	4
DO-HH1 II/12	16	0	1	1	36	Donka	2	2	ch	ch1	4
DO-HH1 II/13	8	0	3	3	63	Donka	2	2	ch	ch1	4
DO-HH1 II/6	8	0	4	4	51.5	Donka	2	2	ch	ch1	4
DO-HH1 II/7	10	0	1	1	63.5	Donka	2	2	ch	ch1	4
DO-HH1 II/8	33	0	1	1	57	Donka	2	2	ch	ch1	4
DO-HH1 II/9	19	0	6	6	88	Donka	2	2	ch	ch1	4
DO-HH2 I/1	16	0	5	5	113	Donka	1	1	ch	ch2	5
DO-HH2 I/2	25	0	6	6	95	Donka	1	1	ch	ch2	5
DO-HH2 I/3	7	0	1	1	18.5	Donka	1	1	ch	ch2	5
DO-HH2 I/4	23	0	0	0	43.5	Donka	1	1	ch	ch2	5
DO-HH2 II/10	27	0	4	4	109	Donka	2	2	ch	ch2	5
DO-HH2 II/11	2	0	2	2	9	Donka	2	2	ch	ch2	5
DO-HH2 II/12	8	0	0	0	21	Donka	2	2	ch	ch2	5
DO-HH2 II/13	36	0	3	3	141	Donka	2	2	ch	ch2	5
DO-HH2 II/5	21	0	10	10	82.5	Donka	2	2	ch	ch2	5
DO-HH2 II/6	18	1	10	11	36.5	Donka	2	2	ch	ch2	5
DO-HH2 II/7	14	0	1	1	29	Donka	2	2	ch	ch2	5
DO-HH2 II/8	14	0	1	1	96.5	Donka	2	2	ch	ch2	5
DO-HH2 II/9	18	0	3	3	83.5	Donka	2	2	ch	ch2	5
DO-K I/1	11	0	0	0	187.5	Donka	1	1	control	control	3
DO-K I/2	6	0	3	3	166.5	Donka	1	1	control	control	3
DO-K I/3	6	0	0	0	217.5	Donka	1	1	control	control	3
DO-K I/4	2	0	1	1	125	Donka	1	1	control	control	3
DO-K II/10	9	0	4	4	318	Donka	2	2	control	control	3
DO-K II/11	9	0	3	3	260	Donka	2	2	control	control	3
DO-K II/12	13	0	3	3	252	Donka	2	2	control	control	3
DO-K II/13	5	0	6	6	265	Donka	2	2	control	control	3
DO-K II/14	8	0	7	7	205	Donka	2	2	control	control	3
DO-K II/5	13	1	4	5	162	Donka	2	2	control	control	3
DO-K II/6	11	0	3	3	230	Donka	2	2	control	control	3
DO-K II/7	9	1	3	4	177.5	Donka	2	2	control	control	3
DO-K II/8	5	0	2	2	120.5	Donka	2	2	control	control	3
DO-K II/9	11	0	6	6	291	Donka	2	2	control	control	3
DO-ÜH1 I/1	5	0	3	3	58	Donka	1	1	gh	gh1	1
DO-ÜH1 I/2	3	0	4	4	60.5	Donka	1	1	gh	gh1	1
DO-ÜH1 I/3	3	0	4	4	69.5	Donka	1	1	gh	gh1	1
DO-ÜH1 I/4	1	0	8	8	53.5	Donka	1	1	gh	gh1	1
DO-ÜH1 II/10	3	0	13	13	86.5	Donka	2	2	gh	gh1	1
DO-ÜH1 II/5	4	0	6	6	45	Donka	2	2	gh	gh1	1
DO-ÜH1 II/6	7	0	4	4	29	Donka	2	2	gh	gh1	1
DO-ÜH1 II/7	6	0	4	4	13.5	Donka	2	2	gh	gh1	1
DO-ÜH1 II/8	6	0	11	11	87.5	Donka	2	2	gh	gh1	1
DO-ÜH1 II/9	1	3	2	5	17	Donka	2	2	gh	gh1	1
DO-ÜH2 I/1	12	0	0	0	71	Donka	1	1	gh	gh2	2
DO-ÜH2 I/2	9	0	1	1	74.5	Donka	1	1	gh	gh2	2
DO-ÜH2 I/3	11	0	5	5	155.5	Donka	1	1	gh	gh2	2
DO-ÜH2 I/4	6	0	1	1	53.5	Donka	1	1	gh	gh2	2
DO-ÜH2 II/10	9	0	0	0	101	Donka	2	2	gh	gh2	2
DO-ÜH2 II/5	7	0	1	1	76	Donka	2	2	gh	gh2	2
DO-ÜH2 II/6	7	0	6	6	167	Donka	2	2	gh	gh2	2
DO-ÜH2 II/7	0	0	0	0	6	Donka	2	2	gh	gh2	2
DO-ÜH2 II/8	4	0	0	0	71	Donka	2	2	gh	gh2	2
DO-ÜH2 II/9	8	0	1	1	76	Donka	2	2	gh	gh2	2
MA-HH1 I/1	10	0	20	20	225.5	Marján	1	3	ch	ch1	4
MA-HH1 I/2	9	0	1	1	23.5	Marján	1	3	ch	ch1	4
MA-HH1 I/3	14	0	15	15	54	Marján	1	3	ch	ch1	4
MA-HH1 I/4	4	0	5	5	15	Marján	1	3	ch	ch1	4
MA-HH1 I/5	6	0	6	6	27.5	Marján	1	3	ch	ch1	4
MA-HH1 II/10	9	0	2	2	57.5	Marján	2	4	ch	ch1	4
MA-HH1 II/11	18	0	1	1	87.5	Marján	2	4	ch	ch1	4
MA-HH1 II/6	16	0	5	5	239.5	Marján	2	4	ch	ch1	4
MA-HH1 II/7	11	0	3	3	65.5	Marján	2	4	ch	ch1	4
MA-HH1 II/8	6	0	10	10	106.5	Marján	2	4	ch	ch1	4
MA-HH1 II/9	5	0	6	6	67	Marján	2	4	ch	ch1	4
MA-HH1 III/12	0	0	0	0	5.5	Marján	3	5	ch	ch1	4
MA-HH1 III/13	0	0	0	0	17	Marján	3	5	ch	ch1	4
MA-HH2 I/1	25	0	0	0	48.5	Marján	1	3	ch	ch2	5
MA-HH2 I/2	19	1	12	13	77	Marján	1	3	ch	ch2	5
MA-HH2 I/3	25	0	4	4	29.5	Marján	1	3	ch	ch2	5
MA-HH2 I/4	22	0	5	5	49	Marján	1	3	ch	ch2	5
MA-HH2 I/5	49	0	14	14	124	Marján	1	3	ch	ch2	5
MA-HH2 II/10	20	0	1	1	50.5	Marján	2	4	ch	ch2	5
MA-HH2 II/6	13	0	7	7	74	Marján	2	4	ch	ch2	5
MA-HH2 II/7	20	0	1	1	26	Marján	2	4	ch	ch2	5
MA-HH2 II/8	23	0	2	2	40.5	Marján	2	4	ch	ch2	5
MA-HH2 II/9	28	0	5	5	90	Marján	2	4	ch	ch2	5
MA-HH2 III/11	15	0	1	1	57	Marján	3	5	ch	ch2	5
MA-HH2 III/12	8	0	1	1	29	Marján	3	5	ch	ch2	5
MA-HH2 III/13	22	0	3	3	170.5	Marján	3	5	ch	ch2	5
MA-K I/1	3	0	1	1	239	Marján	1	3	control	control	3
MA-K I/2	0	0	0	0	295	Marján	1	3	control	control	3
MA-K I/3	1	0	1	1	193.5	Marján	1	3	control	control	3
MA-K I/4	0	0	2	2	60	Marján	1	3	control	control	3
MA-K I/5	3	0	0	0	85.5	Marján	1	3	control	control	3
MA-K II/10	5	0	4	4	115	Marján	2	4	control	control	3
MA-K II/11	3	0	3	3	233.5	Marján	2	4	control	control	3
MA-K II/12	5	0	1	1	177	Marján	2	4	control	control	3
MA-K II/6	7	0	3	3	227.5	Marján	2	4	control	control	3
MA-K II/7	5	0	2	2	227	Marján	2	4	control	control	3
MA-K II/8	5	2	5	7	273.5	Marján	2	4	control	control	3
MA-K II/9	7	0	1	1	152.5	Marján	2	4	control	control	3
MA-K III/13	2	0	2	2	140	Marján	3	5	control	control	3
MA-K III/14	1	0	0	0	297.5	Marján	3	5	control	control	3
MA-ÜH1 I/1	0	1	12	13	74	Marján	1	3	gh	gh1	1
MA-ÜH1 I/2	0	0	7	7	19	Marján	1	3	gh	gh1	1
MA-ÜH1 I/3	0	0	8	8	49.5	Marján	1	3	gh	gh1	1
MA-ÜH1 I/4	0	1	7	8	68.5	Marján	1	3	gh	gh1	1
MA-ÜH1 II/5	0	1	4	5	42	Marján	2	4	gh	gh1	1
MA-ÜH1 II/6	0	0	0	0	0	Marján	2	4	gh	gh1	1
MA-ÜH1 II/7	4	0	8	8	89	Marján	2	4	gh	gh1	1
MA-ÜH1 II/8	3	1	9	10	95	Marján	2	4	gh	gh1	1
MA-ÜH1 III/10	0	1	7	8	50	Marján	3	5	gh	gh1	1
MA-ÜH1 III/9	1	1	11	12	118	Marján	3	5	gh	gh1	1
MA-ÜH2 I/1	0	0	0	0	47	Marján	1	3	gh	gh2	2
MA-ÜH2 I/2	0	0	0	0	38	Marján	1	3	gh	gh2	2
MA-ÜH2 I/3	0	0	2	2	83	Marján	1	3	gh	gh2	2
MA-ÜH2 I/4	0	0	0	0	6	Marján	1	3	gh	gh2	2
MA-ÜH2 II/5	2	0	0	0	26	Marján	2	4	gh	gh2	2
MA-ÜH2 II/6	1	2	2	4	36.5	Marján	2	4	gh	gh2	2
MA-ÜH2 II/7	0	0	1	1	61.5	Marján	2	4	gh	gh2	2
MA-ÜH2 II/8	2	0	2	2	38.5	Marján	2	4	gh	gh2	2
MA-ÜH2 III/10	1	1	1	2	47	Marján	3	5	gh	gh2	2
MA-ÜH2 III/9	0	0	0	0	3.5	Marján	3	5	gh	gh2	2
SZA-HH1 I/1	16	0	1	1	114	Szabó	1	6	ch	ch1	4
SZA-HH1 I/2	12	0	1	1	170.5	Szabó	1	6	ch	ch1	4
SZA-HH1 I/3	18	0	2	2	105	Szabó	1	6	ch	ch1	4
SZA-HH1 I/4	19	0	1	1	106.5	Szabó	1	6	ch	ch1	4
SZA-HH1 I/5	12	0	2	2	100	Szabó	1	6	ch	ch1	4
SZA-HH1 II/6	5	0	0	0	31.5	Szabó	2	7	ch	ch1	4
SZA-HH1 II/7	15	0	2	2	101.5	Szabó	2	7	ch	ch1	4
SZA-HH1 II/8	22	0	0	0	99	Szabó	2	7	ch	ch1	4
SZA-HH1 II/9	16	0	1	1	100.5	Szabó	2	7	ch	ch1	4
SZA-HH1 III/10	5	0	1	1	63.5	Szabó	3	8	ch	ch1	4
SZA-HH1 III/11	8	1	0	1	58	Szabó	3	8	ch	ch1	4
SZA-HH1 III/12	3	0	0	0	26	Szabó	3	8	ch	ch1	4
SZA-HH1 III/13	8	0	0	0	81	Szabó	3	8	ch	ch1	4
SZA-HH2 I/1	33	0	0	0	50	Szabó	1	6	ch	ch2	5
SZA-HH2 I/2	28	0	0	0	71.5	Szabó	1	6	ch	ch2	5
SZA-HH2 I/3	32	0	0	0	87.5	Szabó	1	6	ch	ch2	5
SZA-HH2 I/4	20	0	0	0	24.5	Szabó	1	6	ch	ch2	5
SZA-HH2 I/5	15	2	0	2	41	Szabó	1	6	ch	ch2	5
SZA-HH2 II/6	34	0	2	2	141	Szabó	2	7	ch	ch2	5
SZA-HH2 II/7	33	0	0	0	60.5	Szabó	2	7	ch	ch2	5
SZA-HH2 II/8	25	0	1	1	81.5	Szabó	2	7	ch	ch2	5
SZA-HH2 II/9	34	0	0	0	133.5	Szabó	2	7	ch	ch2	5
SZA-HH2 III/10	23	0	0	0	89	Szabó	3	8	ch	ch2	5
SZA-HH2 III/11	27	0	0	0	61	Szabó	3	8	ch	ch2	5
SZA-HH2 III/12	32	0	0	0	144	Szabó	3	8	ch	ch2	5
SZA-HH2 III/13	30	0	0	0	93	Szabó	3	8	ch	ch2	5
SZA-K I/1	5	0	4	4	235.5	Szabó	1	6	control	control	3
SZA-K I/2	2	0	0	0	222.5	Szabó	1	6	control	control	3
SZA-K I/3	6	0	1	1	217	Szabó	1	6	control	control	3
SZA-K I/4	5	0	3	3	212.5	Szabó	1	6	control	control	3
SZA-K I/5	5	0	2	2	190	Szabó	1	6	control	control	3
SZA-K II/10	10	0	3	3	176	Szabó	2	7	control	control	3
SZA-K II/6	11	0	11	11	320	Szabó	2	7	control	control	3
SZA-K II/7	7	0	1	1	156	Szabó	2	7	control	control	3
SZA-K II/8	10	0	2	2	104	Szabó	2	7	control	control	3
SZA-K II/9	12	0	1	1	192.5	Szabó	2	7	control	control	3
SZA-K III/11	4	0	1	1	75	Szabó	3	8	control	control	3
SZA-K III/12	7	0	5	5	157.5	Szabó	3	8	control	control	3
SZA-K III/13	6	0	3	3	160	Szabó	3	8	control	control	3
SZA-K III/14	3	0	0	0	122	Szabó	3	8	control	control	3
SZA-ÜH1 I/1	3	2	9	11	156.5	Szabó	1	6	gh	gh1	1
SZA-ÜH1 I/2	6	1	4	5	79.5	Szabó	1	6	gh	gh1	1
SZA-ÜH1 I/3	4	1	10	11	142.5	Szabó	1	6	gh	gh1	1
SZA-ÜH1 II/4	1	2	13	15	33.5	Szabó	2	7	gh	gh1	1
SZA-ÜH1 II/5	1	0	11	11	17	Szabó	2	7	gh	gh1	1
SZA-ÜH1 II/6	0	1	10	11	48.5	Szabó	2	7	gh	gh1	1
SZA-ÜH1 II/7	1	1	9	10	27	Szabó	2	7	gh	gh1	1
SZA-ÜH1 III/10	0	0	11	11	39	Szabó	3	8	gh	gh1	1
SZA-ÜH1 III/8	4	0	9	9	124.5	Szabó	3	8	gh	gh1	1
SZA-ÜH1 III/9	0	3	10	13	71	Szabó	3	8	gh	gh1	1
SZA-ÜH2 I/1	7	1	0	1	89	Szabó	1	6	gh	gh2	2
SZA-ÜH2 I/2	7	1	1	2	83.5	Szabó	1	6	gh	gh2	2
SZA-ÜH2 I/3	9	0	0	0	72.5	Szabó	1	6	gh	gh2	2
SZA-ÜH2 I/4	6	0	0	0	98	Szabó	1	6	gh	gh2	2
SZA-ÜH2 II/5	16	0	0	0	52	Szabó	2	7	gh	gh2	2
SZA-ÜH2 II/6	11	0	0	0	76	Szabó	2	7	gh	gh2	2
SZA-ÜH2 II/7	10	0	0	0	41.5	Szabó	2	7	gh	gh2	2
SZA-ÜH2 II/8	14	0	1	1	138	Szabó	2	7	gh	gh2	2
SZA-ÜH2 III/10	5	4	1	5	90	Szabó	3	8	gh	gh2	2
SZA-ÜH2 III/11	7	4	3	7	237.5	Szabó	3	8	gh	gh2	2
SZA-ÜH2 III/9	9	0	2	2	96.5	Szabó	3	8	gh	gh2	2

## Sheet: fitobug_fajhely.csv
treeID	treatment	site	block	Beosusus.maritimus	Brachycarenus.tigrinus	Camptopus.lateralis	Carpocoris.purpureipennis	Chlamydatus.pullus	Coreidae.sp.	Coreus.marginatus	Dolycoris.baccarum	Eurydema.dominulus	Eurydema.oleraceum	Graphosoma.lineatum	Kleidocerys.resedae	Lygaeus.equestris	Lygaeus.simulans	Lygus.rugulipennis	Megalonotus.chiragra	Metopoplax.origani	Neottiglossa.leporina	Nysius.senecionis	Nysius.thymi	Odontoscelis.dorsalis	Oxycarenus.pallens	Palomena.prasina	Pentatomidae..	Peritrechus.gracilicornis	Piesma.maculatum	Pyrhocorris.apterus	Rhyparochromus.vulgaris	Stictopleurus.crassicornis.	Stictopleurus.punctatonervosus	Tritomegas.sexmaculatus
Donkach1/1/1	ch1	Donka	1	0	0	0	0	0	0	0	0	0	1	0	0	0	0	0	0	0	0	0	0	0	1	0	0	0	0	0	0	0	0	0
Donkach1/1/2	ch1	Donka	1	0	0	0	0	0	0	0	0	0	0	0	0	0	0	0	0	0	0	0	1	0	0	0	0	0	0	0	0	0	0	0
Donkach1/1/3	ch1	Donka	1	0	0	0	0	0	0	0	0	0	0	0	0	0	0	1	0	0	0	0	0	0	0	0	0	0	0	0	0	0	0	0
Donkach1/1/4	ch1	Donka	1	0	0	0	0	0	0	0	0	0	0	0	0	0	0	1	0	0	0	0	1	0	0	0	0	0	0	0	0	0	0	0
Donkach1/1/5	ch1	Donka	1	0	0	0	0	0	0	0	0	0	0	0	0	0	0	0	0	0	0	0	0	0	1	0	0	0	0	0	0	0	0	0
Donkach1/2/10	ch1	Donka	2	0	0	0	0	0	0	0	0	0	0	0	0	0	0	0	0	0	0	0	1	0	0	1	0	0	0	0	0	0	0	0
Donkach1/2/11	ch1	Donka	2	0	0	0	0	0	0	0	0	0	0	0	0	0	0	0	0	0	0	0	0	0	0	0	0	0	0	0	0	0	0	0
Donkach1/2/12	ch1	Donka	2	0	0	0	0	0	0	0	0	0	0	0	0	0	0	0	0	0	0	0	0	0	0	0	0	0	0	0	0	0	0	0
Donkach1/2/13	ch1	Donka	2	0	0	0	0	0	0	0	0	0	0	0	0	0	1	0	0	0	0	0	0	0	0	0	0	0	0	0	0	0	0	0
Donkach1/2/6	ch1	Donka	2	0	0	0	0	0	0	0	0	0	0	0	0	0	0	0	0	0	1	0	0	0	1	0	0	0	0	0	0	0	0	0
Donkach1/2/7	ch1	Donka	2	0	0	0	0	0	0	0	0	0	0	0	0	0	0	0	0	0	0	1	0	0	0	0	0	0	0	0	0	0	0	0
Donkach1/2/8	ch1	Donka	2	0	0	0	0	0	0	0	0	0	0	0	0	0	0	0	0	0	0	0	0	0	0	0	0	0	0	0	0	0	0	0
Donkach1/2/9	ch1	Donka	2	0	0	0	0	0	0	1	0	0	0	0	0	0	0	0	0	0	0	0	0	0	0	0	0	0	0	0	0	0	0	0
Donkach2/1/1	ch2	Donka	1	0	0	0	0	0	0	0	0	0	0	0	0	0	0	0	0	0	0	0	0	0	0	0	0	0	0	0	0	0	0	0
Donkach2/1/2	ch2	Donka	1	0	0	0	0	0	0	0	0	0	0	0	0	0	1	0	0	0	0	0	0	0	0	0	0	0	0	0	0	0	0	0
Donkach2/1/3	ch2	Donka	1	0	0	0	0	0	0	0	0	0	0	0	0	0	0	0	0	0	0	0	0	0	0	0	0	0	0	0	0	0	0	0
Donkach2/1/4	ch2	Donka	1	0	0	0	0	0	0	0	0	0	0	0	0	0	0	0	0	0	0	0	0	0	0	0	0	0	0	0	0	0	0	0
Donkach2/2/10	ch2	Donka	2	0	0	0	0	0	0	0	0	0	0	0	0	0	0	0	0	0	0	0	0	0	0	0	0	0	0	0	0	0	0	0
Donkach2/2/11	ch2	Donka	2	0	0	0	0	0	0	0	0	0	0	0	0	0	0	0	0	0	0	0	0	0	0	0	0	0	0	0	0	0	0	0
Donkach2/2/12	ch2	Donka	2	0	0	0	0	0	0	0	0	0	0	0	0	0	0	0	0	0	0	0	0	0	0	0	0	0	0	0	0	0	0	0
Donkach2/2/13	ch2	Donka	2	0	0	0	0	0	0	0	0	0	0	0	0	0	0	0	0	0	0	0	0	0	0	0	0	0	0	0	0	0	0	0
Donkach2/2/5	ch2	Donka	2	0	0	0	0	0	0	0	0	0	0	0	0	0	0	0	0	0	0	0	0	0	0	0	0	0	0	0	0	0	0	0
Donkach2/2/6	ch2	Donka	2	0	0	0	0	0	0	0	0	0	0	0	0	0	0	0	0	0	0	0	0	0	0	0	0	0	0	0	0	0	0	0
Donkach2/2/7	ch2	Donka	2	0	0	0	0	0	0	0	0	0	0	0	0	0	0	0	0	0	0	0	0	0	0	0	0	0	0	0	0	0	0	0
Donkach2/2/8	ch2	Donka	2	0	0	0	0	0	0	0	0	0	0	0	0	0	0	0	0	0	0	1	0	0	0	0	0	0	0	0	0	0	0	0
Donkach2/2/9	ch2	Donka	2	0	0	0	0	0	0	0	0	0	0	0	0	0	0	0	0	0	0	0	0	0	0	0	0	0	0	0	0	0	0	0
Donkagh1/1/1	gh1	Donka	1	0	0	0	0	0	0	0	0	0	0	0	0	0	0	0	0	0	0	1	1	0	0	0	0	0	0	0	0	0	0	0
Donkagh1/1/2	gh1	Donka	1	0	0	0	0	0	0	0	0	0	0	0	0	0	0	0	0	0	0	0	0	0	0	0	1	0	0	0	0	0	0	0
Donkagh1/1/3	gh1	Donka	1	0	0	0	0	0	0	0	0	0	0	0	0	0	0	0	0	0	0	0	0	0	0	2	0	0	0	0	0	0	0	0
Donkagh1/1/4	gh1	Donka	1	0	0	0	0	0	0	0	0	0	0	0	0	0	0	0	0	0	0	0	1	0	0	0	0	0	0	0	0	0	0	0
Donkagh1/2/10	gh1	Donka	2	0	0	0	0	0	0	0	0	0	0	0	0	0	0	0	0	0	0	0	0	0	0	0	0	0	0	0	0	0	0	0
Donkagh1/2/5	gh1	Donka	2	0	0	0	0	0	0	0	0	0	0	0	0	0	0	0	0	0	0	0	0	0	0	0	0	0	0	0	0	0	0	0
Donkagh1/2/6	gh1	Donka	2	0	0	0	0	0	0	0	0	0	0	0	0	0	0	0	0	0	0	0	0	0	0	0	0	0	0	0	0	0	0	0
Donkagh1/2/7	gh1	Donka	2	0	0	0	0	0	0	0	0	0	0	0	0	0	0	0	0	0	0	0	0	0	1	0	0	0	0	0	0	0	0	0
Donkagh1/2/8	gh1	Donka	2	0	0	0	0	0	0	0	0	0	0	0	0	0	0	0	0	0	0	1	0	0	0	0	0	0	0	0	0	0	0	0
Donkagh1/2/9	gh1	Donka	2	0	0	0	0	0	0	0	0	0	0	0	0	0	0	0	0	0	0	0	0	0	1	0	0	0	0	0	1	0	0	0
Donkagh2/1/1	gh2	Donka	1	0	0	0	0	0	0	0	0	0	0	0	1	0	0	0	0	1	0	0	0	0	1	0	0	0	0	0	0	0	0	0
Donkagh2/1/2	gh2	Donka	1	0	0	0	0	0	0	0	0	0	0	0	0	0	0	0	0	0	0	0	2	0	0	0	0	0	0	0	0	0	0	0
Donkagh2/1/3	gh2	Donka	1	0	0	0	0	0	0	0	0	0	0	0	0	0	0	0	0	0	0	1	1	0	0	0	0	0	0	0	0	0	0	0
Donkagh2/1/4	gh2	Donka	1	0	0	0	0	0	0	0	0	0	0	0	0	0	1	0	0	2	0	0	0	0	1	0	0	0	0	0	0	0	0	0
Donkagh2/2/10	gh2	Donka	2	0	0	0	0	0	0	0	0	0	0	0	0	0	0	0	0	0	0	0	0	0	0	0	1	0	0	0	0	0	0	0
Donkagh2/2/5	gh2	Donka	2	0	0	0	0	0	0	0	0	0	0	0	0	0	0	0	0	1	0	0	1	0	0	0	0	0	0	0	0	0	0	0
Donkagh2/2/6	gh2	Donka	2	0	0	0	0	0	0	0	0	0	0	0	0	0	0	0	0	0	0	0	0	0	1	0	0	0	0	0	0	0	0	0
Donkagh2/2/7	gh2	Donka	2	0	0	0	0	0	0	0	0	0	0	0	0	0	0	0	0	2	0	1	0	0	0	0	0	0	0	0	0	0	0	0
Donkagh2/2/8	gh2	Donka	2	0	0	0	0	0	0	0	0	0	0	0	0	0	0	0	0	0	0	0	1	0	0	0	0	0	0	0	0	0	0	0
Donkagh2/2/9	gh2	Donka	2	0	0	0	0	0	0	0	0	0	0	0	0	0	0	0	0	0	0	0	0	0	0	0	0	0	0	0	0	0	0	0
Donkak/1/1	k	Donka	1	0	0	0	0	0	0	0	0	0	0	0	0	0	0	0	0	0	0	0	0	0	0	0	0	0	0	0	0	0	0	0
Donkak/1/2	k	Donka	1	0	0	0	0	0	0	0	0	0	0	0	0	0	0	0	0	1	0	0	1	0	0	0	0	0	0	0	0	0	0	0
Donkak/1/3	k	Donka	1	0	0	0	0	0	0	0	0	0	0	0	0	0	0	0	0	2	0	1	0	0	0	0	0	0	0	0	0	0	0	0
Donkak/1/4	k	Donka	1	0	0	0	0	0	0	0	0	0	0	0	0	0	0	0	0	0	0	0	1	0	0	0	0	0	0	0	0	0	0	0
Donkak/2/10	k	Donka	2	0	0	0	0	0	0	0	0	0	0	0	0	0	0	0	0	0	0	0	0	0	0	0	0	0	0	0	0	0	0	0
Donkak/2/11	k	Donka	2	0	0	0	0	0	0	0	1	0	0	0	0	0	0	0	0	1	0	0	0	0	0	0	0	0	0	0	0	0	0	0
Donkak/2/12	k	Donka	2	0	0	0	0	0	0	0	0	0	0	0	0	0	0	0	0	2	0	0	3	0	0	0	1	0	0	0	0	0	0	0
Donkak/2/13	k	Donka	2	0	0	0	0	0	0	0	0	0	0	0	0	0	0	1	0	1	0	0	1	0	0	0	0	0	0	0	0	0	0	0
Donkak/2/14	k	Donka	2	0	0	0	0	0	0	0	0	0	0	0	0	0	0	0	0	0	0	0	0	0	0	0	0	0	0	0	0	0	0	0
Donkak/2/5	k	Donka	2	0	0	0	0	0	0	0	0	0	0	0	0	0	0	0	0	1	0	0	0	0	0	0	0	0	0	0	0	0	0	0
Donkak/2/6	k	Donka	2	0	0	0	0	0	0	0	0	0	0	0	0	0	0	0	0	1	0	0	0	0	1	0	0	0	0	0	0	0	0	0
Donkak/2/7	k	Donka	2	0	0	0	0	0	0	0	0	0	0	0	0	0	0	0	0	0	0	0	0	0	0	0	0	0	0	0	0	0	0	0
Donkak/2/8	k	Donka	2	0	0	0	0	0	0	0	3	0	0	0	0	0	0	0	0	0	0	0	0	0	3	0	0	0	0	0	0	0	0	0
Donkak/2/9	k	Donka	2	0	0	0	0	0	0	0	0	0	0	0	0	0	0	0	0	1	0	0	2	0	1	0	0	0	0	0	0	0	0	0
Marjánch1/1/1	ch1	Marján	1	0	0	0	0	0	0	0	0	0	1	0	0	0	0	0	0	2	0	0	0	0	3	0	0	0	0	0	0	0	0	0
Marjánch1/1/2	ch1	Marján	1	0	0	0	0	0	0	0	0	0	0	0	0	0	0	0	0	0	0	0	0	0	5	0	0	0	0	0	0	0	0	0
Marjánch1/1/3	ch1	Marján	1	0	0	0	0	0	0	0	0	0	0	0	0	0	1	0	0	1	0	0	1	0	9	0	0	0	0	0	0	0	0	0
Marjánch1/1/4	ch1	Marján	1	0	0	0	0	0	0	0	0	1	0	0	0	0	0	0	0	2	0	0	0	0	4	0	0	0	0	1	0	0	0	0
Marjánch1/1/5	ch1	Marján	1	0	0	0	0	0	0	0	0	0	0	0	0	0	0	0	0	5	0	0	0	0	8	0	0	0	0	0	0	0	0	0
Marjánch1/2/10	ch1	Marján	2	0	0	0	0	0	0	0	0	0	0	0	0	0	0	0	0	0	0	0	0	0	0	0	0	0	0	0	0	0	0	0
Marjánch1/2/11	ch1	Marján	2	0	0	0	0	0	0	0	0	0	0	0	0	0	0	1	0	0	0	0	0	0	0	0	0	0	0	0	0	0	0	0
Marjánch1/2/6	ch1	Marján	2	0	0	0	0	0	0	0	0	0	0	0	0	0	0	0	0	0	0	0	0	0	0	0	0	0	1	0	0	0	0	0
Marjánch1/2/7	ch1	Marján	2	0	0	0	0	0	0	0	0	0	0	0	0	0	1	0	0	0	0	0	0	0	4	0	0	0	0	0	0	0	0	0
Marjánch1/2/8	ch1	Marján	2	0	0	0	0	0	0	0	0	0	0	0	0	0	0	0	0	0	0	0	0	0	2	0	0	0	1	0	0	0	0	0
Marjánch1/2/9	ch1	Marján	2	0	0	0	0	0	0	0	0	0	0	0	0	0	0	0	0	0	0	0	0	0	1	0	0	0	1	0	0	0	0	0
Marjánch1/3/12	ch1	Marján	3	0	0	0	0	0	0	0	0	0	0	0	0	0	0	0	0	0	0	0	0	0	0	0	0	0	0	0	0	0	0	0
Marjánch1/3/13	ch1	Marján	3	0	0	0	0	0	0	0	0	0	0	0	0	0	0	0	0	0	0	0	0	0	1	0	0	0	0	0	0	0	0	0
Marjánch2/1/1	ch2	Marján	1	0	0	0	0	0	0	0	0	0	0	0	0	0	0	0	0	1	0	0	0	0	5	0	0	0	0	0	0	0	0	0
Marjánch2/1/2	ch2	Marján	1	0	0	0	0	0	0	0	0	0	0	0	0	0	0	0	0	1	0	0	5	0	0	0	0	0	0	0	0	0	0	0
Marjánch2/1/3	ch2	Marján	1	0	0	0	0	0	0	0	1	0	0	0	0	0	0	0	0	2	0	0	6	0	4	0	1	0	0	0	0	0	0	0
Marjánch2/1/4	ch2	Marján	1	1	0	0	0	0	0	0	0	0	0	1	0	0	1	1	0	3	0	0	0	0	4	0	0	0	0	0	0	0	0	0
Marjánch2/1/5	ch2	Marján	1	0	0	0	0	0	0	0	0	0	0	0	0	0	2	0	0	1	0	0	1	0	7	1	0	0	0	0	0	0	0	0
Marjánch2/2/10	ch2	Marján	2	0	0	0	0	0	0	0	0	0	0	0	0	0	0	0	0	1	0	0	0	0	2	0	0	0	0	0	0	0	0	0
Marjánch2/2/6	ch2	Marján	2	0	0	0	0	0	0	0	0	0	0	0	0	0	0	0	0	0	0	0	0	0	3	0	0	0	0	0	0	0	0	0
Marjánch2/2/7	ch2	Marján	2	0	0	0	0	0	0	0	0	0	1	0	0	0	0	0	0	0	0	0	0	0	5	0	0	0	0	0	0	0	0	0
Marjánch2/2/8	ch2	Marján	2	0	0	0	0	0	0	0	0	0	0	0	0	0	0	0	0	0	0	0	0	0	2	0	0	0	0	0	0	0	0	0
Marjánch2/2/9	ch2	Marján	2	0	0	0	0	0	0	0	0	0	0	0	0	0	0	0	0	0	0	0	0	1	4	0	0	0	0	0	0	0	0	0
Marjánch2/3/11	ch2	Marján	3	0	0	0	0	0	0	0	0	0	0	0	0	0	1	0	0	0	0	0	0	0	6	0	0	0	0	0	0	0	0	0
Marjánch2/3/12	ch2	Marján	3	0	0	0	0	0	0	0	0	0	0	0	0	0	0	0	0	1	0	0	0	0	12	0	0	0	0	0	0	0	0	0
Marjánch2/3/13	ch2	Marján	3	0	0	1	0	0	0	0	0	0	0	0	0	0	0	0	0	1	0	0	0	0	0	0	0	0	0	0	0	0	0	0
Marjángh1/1/1	gh1	Marján	1	0	0	0	0	0	0	0	0	0	0	0	0	0	0	0	0	1	0	0	0	0	0	0	0	0	0	0	0	0	0	0
Marjángh1/1/2	gh1	Marján	1	0	0	0	0	0	0	0	0	0	0	0	0	0	1	0	0	1	0	0	0	0	2	1	0	0	0	0	0	0	0	0
Marjángh1/1/3	gh1	Marján	1	0	0	0	0	0	0	0	0	0	0	0	0	0	0	1	0	1	0	1	0	0	2	0	0	0	1	0	0	0	0	0
Marjángh1/1/4	gh1	Marján	1	0	0	0	0	0	0	0	0	0	0	0	0	0	1	0	0	5	0	0	1	0	1	0	0	0	0	1	0	0	0	0
Marjángh1/2/5	gh1	Marján	2	0	0	0	0	0	0	0	0	0	0	0	0	0	0	0	0	0	0	0	0	0	0	0	0	0	0	0	0	0	0	0
Marjángh1/2/6	gh1	Marján	2	0	0	0	0	0	0	0	0	0	0	0	0	0	0	0	0	0	0	0	0	0	0	0	0	0	0	0	0	0	0	0
Marjángh1/2/7	gh1	Marján	2	0	0	0	1	0	0	1	0	0	0	0	0	0	0	0	0	0	0	0	0	0	0	1	0	0	0	0	0	0	0	0
Marjángh1/2/8	gh1	Marján	2	0	0	0	0	0	0	0	0	0	0	0	0	0	0	0	0	0	0	0	0	0	2	0	0	0	0	0	0	0	0	0
Marjángh1/3/10	gh1	Marján	3	0	0	0	0	0	0	0	0	0	0	0	0	0	0	0	0	0	0	0	0	0	3	0	0	0	0	0	0	0	0	0
Marjángh1/3/9	gh1	Marján	3	0	0	0	0	0	0	0	0	0	0	1	0	0	0	0	0	0	0	0	0	0	4	0	0	0	0	0	0	0	0	0
Marjángh2/1/1	gh2	Marján	1	0	0	0	0	0	0	0	0	0	0	0	0	0	0	0	0	0	0	0	1	0	5	0	0	0	0	0	0	0	0	0
Marjángh2/1/2	gh2	Marján	1	0	0	0	0	0	0	0	0	0	0	3	0	0	0	0	0	1	0	1	0	0	7	0	0	0	0	0	0	0	1	1
Marjángh2/1/3	gh2	Marján	1	0	2	0	0	0	0	0	0	0	0	1	0	0	0	0	0	1	1	1	0	0	1	0	0	0	0	0	0	0	0	0
Marjángh2/1/4	gh2	Marján	1	0	0	0	0	0	0	0	0	0	0	0	0	0	0	0	0	0	0	0	0	0	2	0	0	0	0	0	0	0	0	0
Marjángh2/2/5	gh2	Marján	2	0	0	0	0	0	0	0	0	0	0	0	0	0	0	0	0	0	0	0	0	0	6	0	0	0	0	0	0	0	0	0
Marjángh2/2/6	gh2	Marján	2	0	0	0	0	0	0	0	0	0	0	0	0	0	0	0	0	0	0	0	0	0	1	0	0	0	0	0	0	0	0	0
Marjángh2/2/7	gh2	Marján	2	0	0	0	0	0	0	0	0	0	0	0	0	0	0	0	0	0	0	0	0	0	0	0	0	0	0	0	0	0	0	0
Marjángh2/2/8	gh2	Marján	2	0	0	0	0	0	0	0	0	0	0	0	0	0	0	0	0	0	0	0	0	0	1	0	1	0	0	0	0	0	0	0
Marjángh2/3/10	gh2	Marján	3	0	0	0	0	0	0	0	0	0	0	0	0	1	0	0	0	0	0	0	0	0	8	0	0	0	0	0	0	0	0	0
Marjángh2/3/9	gh2	Marján	3	0	0	0	0	0	0	0	0	0	0	0	0	0	0	0	0	1	0	0	1	0	2	1	0	0	0	0	0	1	0	0
Marjánk/1/1	k	Marján	1	0	0	0	0	0	0	0	0	0	1	0	0	0	1	0	0	1	0	0	0	0	2	0	0	0	0	0	0	0	0	0
Marjánk/1/2	k	Marján	1	0	0	0	0	0	0	0	1	0	0	0	0	0	0	0	0	1	0	1	0	0	0	0	0	0	0	0	0	0	0	0
Marjánk/1/3	k	Marján	1	0	0	0	0	0	0	0	1	0	0	0	0	0	1	0	0	1	0	0	0	0	3	0	0	0	1	0	0	0	0	0
Marjánk/1/4	k	Marján	1	0	0	0	0	0	0	0	0	0	0	0	0	1	0	0	0	4	0	0	1	0	4	1	0	0	0	0	0	0	0	0
Marjánk/1/5	k	Marján	1	0	0	0	0	0	0	0	0	0	0	0	0	0	2	0	0	10	0	1	2	0	2	0	0	0	0	0	0	0	0	0
Marjánk/2/10	k	Marján	2	0	0	0	0	0	1	0	0	0	0	0	0	0	1	0	0	0	0	0	0	0	1	0	0	0	0	0	0	0	0	0
Marjánk/2/11	k	Marján	2	0	0	0	1	0	0	0	0	0	0	0	0	0	0	0	0	0	0	0	0	0	1	0	0	0	0	0	0	0	0	0
Marjánk/2/12	k	Marján	2	0	0	0	0	0	0	0	0	0	0	0	0	0	0	0	0	0	0	0	0	0	0	0	0	0	0	0	0	0	0	0
Marjánk/2/6	k	Marján	2	0	0	0	0	0	0	0	0	0	0	0	0	0	0	0	0	1	0	0	0	0	0	3	0	0	0	0	0	0	0	0
Marjánk/2/7	k	Marján	2	0	0	0	0	0	0	0	0	0	0	0	0	0	0	0	1	0	0	0	0	0	4	0	0	0	0	0	0	0	0	0
Marjánk/2/8	k	Marján	2	0	0	0	0	0	0	0	0	0	0	0	0	0	0	0	0	2	0	0	0	0	2	0	0	0	0	0	0	0	0	0
Marjánk/2/9	k	Marján	2	0	0	0	0	0	0	0	0	0	0	0	0	0	0	0	0	0	0	0	0	0	0	0	0	0	0	0	0	0	0	0
Marjánk/3/13	k	Marján	3	0	0	0	0	0	0	0	0	0	0	0	0	0	0	0	0	1	0	0	0	0	1	0	0	0	0	0	0	0	0	0
Marjánk/3/14	k	Marján	3	0	0	0	0	0	0	0	0	0	0	0	0	0	0	0	0	0	0	0	0	0	2	0	0	0	0	0	0	0	0	0
Szabóch1/1/1	ch1	Szabó	1	0	0	0	0	0	0	0	0	0	0	0	0	0	0	0	0	0	0	0	0	0	0	0	0	0	0	0	0	0	0	0
Szabóch1/1/2	ch1	Szabó	1	0	0	0	0	0	0	0	0	0	0	0	0	0	0	0	0	0	0	0	0	0	1	0	0	0	0	0	0	0	0	0
Szabóch1/1/3	ch1	Szabó	1	0	0	0	0	0	0	0	0	0	0	0	0	0	0	0	0	0	0	0	0	0	1	0	0	0	0	0	0	0	0	0
Szabóch1/1/4	ch1	Szabó	1	0	0	0	0	0	0	0	0	0	0	0	0	0	0	0	0	0	0	0	0	0	0	0	0	0	0	0	0	0	0	0
Szabóch1/1/5	ch1	Szabó	1	0	0	0	0	0	0	0	0	0	0	0	0	0	0	0	0	0	0	0	0	0	0	0	0	0	0	0	0	0	0	0
Szabóch1/2/6	ch1	Szabó	2	0	0	0	0	0	0	0	0	0	0	0	0	0	0	0	0	0	0	0	0	0	1	0	0	0	0	0	0	0	0	0
Szabóch1/2/7	ch1	Szabó	2	0	0	0	0	0	0	0	0	0	0	0	0	0	0	0	0	0	0	0	1	0	0	0	0	0	0	0	0	0	0	0
Szabóch1/2/8	ch1	Szabó	2	0	0	0	0	0	0	0	0	0	0	0	0	0	0	0	0	0	0	0	1	0	0	0	0	0	0	0	0	0	0	0
Szabóch1/2/9	ch1	Szabó	2	0	0	0	0	0	0	0	0	0	0	0	0	0	0	0	0	0	0	0	0	0	0	0	0	0	0	0	0	0	0	0
Szabóch1/3/10	ch1	Szabó	3	0	0	0	0	0	0	0	0	0	0	0	0	0	0	0	0	0	0	0	0	0	1	0	0	0	0	0	0	0	0	0
Szabóch1/3/11	ch1	Szabó	3	0	0	0	0	0	0	0	0	0	0	0	0	0	0	0	0	0	0	0	0	0	0	0	0	0	0	0	0	0	0	0
Szabóch1/3/12	ch1	Szabó	3	0	0	0	0	0	0	0	0	0	0	0	0	0	0	0	0	0	0	0	0	0	0	0	0	0	0	0	0	0	0	0
Szabóch1/3/13	ch1	Szabó	3	0	0	0	0	0	0	0	0	0	0	0	0	0	0	0	0	0	0	0	0	0	0	0	0	0	0	0	0	0	0	0
Szabóch2/1/1	ch2	Szabó	1	0	0	0	0	0	0	0	0	0	0	0	0	0	0	0	0	0	0	0	0	0	0	0	0	0	0	0	0	0	0	0
Szabóch2/1/2	ch2	Szabó	1	0	0	0	0	0	0	0	0	0	0	0	0	0	0	0	0	0	0	0	0	0	0	0	0	0	0	0	0	0	0	0
Szabóch2/1/3	ch2	Szabó	1	0	0	0	0	0	0	0	0	0	0	0	0	0	0	0	0	0	0	0	0	0	0	0	0	0	0	0	0	0	0	0
Szabóch2/1/4	ch2	Szabó	1	0	0	0	0	0	0	0	0	0	0	0	0	0	0	0	0	0	0	0	0	0	1	0	0	0	0	0	0	0	0	0
Szabóch2/1/5	ch2	Szabó	1	0	0	0	0	0	0	0	0	0	0	0	0	0	0	0	0	0	0	0	0	0	0	0	0	0	0	0	0	0	0	0
Szabóch2/2/6	ch2	Szabó	2	0	0	0	0	0	0	0	0	0	0	0	0	0	0	0	0	0	0	0	0	0	0	0	0	0	0	0	0	0	0	0
Szabóch2/2/7	ch2	Szabó	2	0	0	0	0	0	0	0	0	0	0	0	0	0	0	0	0	0	0	0	1	0	0	0	0	0	0	0	0	0	0	0
Szabóch2/2/8	ch2	Szabó	2	0	0	0	0	0	0	0	0	0	0	0	0	0	0	0	0	0	0	0	0	0	0	0	0	0	0	0	0	0	0	0
Szabóch2/2/9	ch2	Szabó	2	0	0	0	0	0	0	0	0	0	0	0	0	0	0	0	0	0	0	0	0	0	0	0	0	0	0	0	0	0	0	0
Szabóch2/3/10	ch2	Szabó	3	0	0	0	0	0	0	0	0	0	0	0	0	0	0	0	0	0	0	0	0	0	0	0	0	0	0	0	0	0	0	0
Szabóch2/3/11	ch2	Szabó	3	0	0	0	0	0	0	0	0	0	0	0	0	0	0	0	0	0	0	0	0	0	0	0	0	0	0	0	0	0	0	0
Szabóch2/3/12	ch2	Szabó	3	0	0	0	0	0	0	0	0	0	0	0	0	0	0	0	0	0	0	0	0	0	0	0	0	0	0	0	0	0	0	0
Szabóch2/3/13	ch2	Szabó	3	0	0	0	0	0	0	0	0	0	0	0	0	0	0	0	0	0	0	0	0	0	0	0	0	0	0	0	0	0	0	0
Szabógh1/1/1	gh1	Szabó	1	0	0	0	0	0	0	0	0	0	0	0	0	0	0	0	0	0	0	0	0	0	0	0	0	1	0	0	0	0	0	0
Szabógh1/1/2	gh1	Szabó	1	0	0	0	0	0	0	0	0	0	0	0	0	0	0	0	0	0	0	0	0	0	1	0	0	0	0	0	0	0	0	0
Szabógh1/1/3	gh1	Szabó	1	0	0	0	0	0	0	0	0	0	0	0	0	0	0	0	0	0	0	0	0	0	0	0	0	1	1	0	0	0	0	0
Szabógh1/1/4	gh1	Szabó	1	0	0	0	0	0	0	0	0	0	0	0	0	0	0	0	0	0	0	0	0	0	0	0	0	0	0	0	0	0	0	0
Szabógh1/2/4	gh1	Szabó	2	0	0	0	0	0	0	0	0	0	0	0	0	0	0	0	0	0	0	0	0	0	0	0	0	0	0	0	0	0	0	0
Szabógh1/2/5	gh1	Szabó	2	0	0	0	0	0	0	0	0	0	0	0	0	0	0	0	0	0	0	0	0	0	0	0	0	0	0	0	0	0	0	0
Szabógh1/2/6	gh1	Szabó	2	0	0	0	0	0	0	0	0	0	0	0	0	0	0	0	0	0	0	0	0	0	0	0	0	0	0	0	0	0	0	0
Szabógh1/2/7	gh1	Szabó	2	0	0	0	0	0	0	0	0	0	0	0	0	0	0	0	0	1	0	0	0	0	0	0	0	0	0	0	0	0	0	0
Szabógh1/3/10	gh1	Szabó	3	0	0	0	0	0	0	0	0	0	0	0	0	0	0	0	0	0	0	0	0	0	2	0	0	0	0	0	0	0	0	0
Szabógh1/3/8	gh1	Szabó	3	0	0	0	0	0	0	0	0	0	0	0	0	0	0	0	0	0	0	0	0	0	0	0	0	0	0	0	0	0	0	0
Szabógh1/3/9	gh1	Szabó	3	0	0	0	0	0	0	0	0	0	0	0	0	0	0	0	0	0	0	0	0	0	0	0	0	0	0	0	0	0	0	0
Szabógh2/1/1	gh2	Szabó	1	0	0	0	0	0	0	0	0	0	0	0	0	0	0	0	0	0	0	0	0	0	0	0	0	0	0	0	0	0	0	0
Szabógh2/1/2	gh2	Szabó	1	0	0	0	0	0	0	1	0	0	0	0	0	0	0	0	0	0	0	0	0	0	0	0	0	0	0	0	0	0	0	0
Szabógh2/1/3	gh2	Szabó	1	0	0	0	0	0	0	0	0	0	0	0	0	0	0	0	0	1	0	0	0	0	0	0	0	0	0	0	0	0	0	0
Szabógh2/1/4	gh2	Szabó	1	0	0	0	0	0	0	0	0	0	0	0	0	0	0	0	0	0	0	0	0	0	0	0	0	0	0	0	0	0	0	0
Szabógh2/2/5	gh2	Szabó	2	0	0	0	0	0	0	0	0	0	0	0	0	0	0	0	0	0	0	0	0	0	0	0	0	0	0	0	0	0	0	0
Szabógh2/2/6	gh2	Szabó	2	0	0	0	0	0	0	0	0	0	0	0	0	0	0	0	0	0	0	0	0	0	0	0	0	0	0	0	0	0	0	0
Szabógh2/2/7	gh2	Szabó	2	0	0	0	0	0	0	0	0	0	0	0	0	0	0	1	0	0	0	1	0	0	0	0	0	0	0	0	0	0	0	0
Szabógh2/3/10	gh2	Szabó	3	0	0	0	0	0	0	0	0	0	0	0	0	0	0	0	0	0	0	0	0	0	0	0	0	0	0	0	0	0	0	0
Szabógh2/3/11	gh2	Szabó	3	0	0	0	0	1	0	0	0	0	0	0	0	0	0	0	0	0	0	0	0	0	0	0	0	0	0	0	0	0	0	0
Szabógh2/3/8	gh2	Szabó	3	0	0	0	0	0	0	0	0	0	0	0	0	0	0	0	0	0	0	0	0	0	0	0	0	0	0	0	0	0	0	0
Szabógh2/3/9	gh2	Szabó	3	0	0	0	0	0	0	0	0	0	0	0	0	0	0	0	0	0	0	0	0	0	0	0	0	0	0	0	0	0	0	0
Szabók/1/1	k	Szabó	1	0	0	0	0	0	0	0	0	0	0	0	0	0	0	0	0	0	0	0	0	0	0	0	0	0	0	0	0	0	0	0
Szabók/1/2	k	Szabó	1	0	0	0	0	0	0	0	0	0	0	0	0	0	0	0	0	0	0	0	0	0	0	0	0	0	0	0	0	0	0	0
Szabók/1/3	k	Szabó	1	0	0	0	0	0	0	0	0	0	0	0	0	0	0	0	0	0	0	0	0	0	1	0	0	0	0	0	0	0	0	0
Szabók/1/4	k	Szabó	1	0	0	0	0	0	0	0	0	0	0	0	0	0	0	0	0	1	0	0	0	0	0	0	0	0	0	0	0	0	0	0
Szabók/1/5	k	Szabó	1	0	0	0	0	0	0	0	0	0	0	0	0	0	0	0	0	0	0	0	0	0	0	0	0	0	0	0	0	0	0	0
Szabók/2/6	k	Szabó	2	0	0	0	0	0	0	0	0	0	0	0	0	0	0	0	0	0	0	0	0	0	1	0	0	0	0	0	0	0	0	0
Szabók/2/7	k	Szabó	2	0	0	0	0	0	0	0	0	0	0	0	0	0	0	0	0	1	0	0	0	0	0	0	0	0	0	0	0	0	0	0
Szabók/2/8	k	Szabó	2	0	0	0	0	0	0	0	0	0	0	0	0	0	0	0	0	0	0	0	0	0	0	0	0	0	0	0	0	0	0	0
Szabók/2/9	k	Szabó	2	0	0	0	0	0	0	0	0	0	0	0	0	0	0	0	0	0	0	0	0	0	0	0	0	0	0	0	0	0	0	0
Szabók/3/10	k	Szabó	3	0	0	0	0	0	0	0	0	0	0	0	0	0	0	0	0	0	0	0	0	0	0	0	0	0	0	0	0	0	0	0
Szabók/3/11	k	Szabó	3	0	0	0	0	0	0	0	0	0	0	0	0	0	0	0	0	0	0	0	0	0	0	0	0	0	0	0	0	0	0	0
Szabók/3/12	k	Szabó	3	0	0	0	0	0	0	0	0	0	0	0	0	0	0	0	0	0	0	0	0	0	0	0	0	0	0	0	0	0	0	0
Szabók/3/13	k	Szabó	3	0	0	0	0	0	0	0	0	0	0	0	0	0	0	0	0	0	0	0	0	0	0	0	0	0	0	0	0	0	0	0
Szabók/3/14	k	Szabó	3	0	0	0	0	0	0	0	0	0	0	0	0	0	0	0	0	1	0	0	0	0	0	0	0	0	0	0	0	0	0	0

## Sheet: spider_spyri.csv
treeID	n.x	site.x	treatment.x	block.x	tree.x	newblock.x	pokbin	n.y	site.y	treatment.y	block.y	tree.y	spbin	newblock.y	ln	cspln
Donkach1/1/1	1	Donka	ch1	1	1	Donka 1	1	44	Donka	ch1	1	1	1	Donka 1	1.65321251377534	1.04426191175659
Donkach1/1/2	2	Donka	ch1	1	2	Donka 1	1	16	Donka	ch1	1	2	1	Donka 1	1.23044892137827	0.621498319359521
Donkach1/1/3	3	Donka	ch1	1	3	Donka 1	1	16	Donka	ch1	1	3	1	Donka 1	1.23044892137827	0.621498319359521
Donkach1/1/4	4	Donka	ch1	1	4	Donka 1	1	5	Donka	ch1	1	4	1	Donka 1	0.778151250383644	0.169200648364891
Donkach1/1/5	4	Donka	ch1	1	5	Donka 1	1	10	Donka	ch1	1	5	1	Donka 1	1.04139268515823	0.432442083139473
Donkach1/2/10	5	Donka	ch1	2	10	Donka 2	1	7	Donka	ch1	2	10	1	Donka 2	0.903089986991944	0.294139384973191
Donkach1/2/11	3	Donka	ch1	2	11	Donka 2	1	6	Donka	ch1	2	11	1	Donka 2	0.845098040014257	0.236147437995504
Donkach1/2/12	7	Donka	ch1	2	12	Donka 2	1	7	Donka	ch1	2	12	1	Donka 2	0.903089986991944	0.294139384973191
Donkach1/2/13	12	Donka	ch1	2	13	Donka 2	1	13	Donka	ch1	2	13	1	Donka 2	1.14612803567824	0.537177433659485
Donkach1/2/6	2	Donka	ch1	2	6	Donka 2	1	4	Donka	ch1	2	6	1	Donka 2	0.698970004336019	0.0900194023172662
Donkach1/2/7	11	Donka	ch1	2	7	Donka 2	1	5	Donka	ch1	2	7	1	Donka 2	0.778151250383644	0.169200648364891
Donkach1/2/8	1	Donka	ch1	2	8	Donka 2	1	1	Donka	ch1	2	8	1	Donka 2	0.301029995663981	-0.307920606354771
Donkach1/2/9	7	Donka	ch1	2	9	Donka 2	1	10	Donka	ch1	2	9	1	Donka 2	1.04139268515823	0.432442083139473
Donkach2/1/1	6	Donka	ch2	1	1	Donka 1	1	8	Donka	ch2	1	1	1	Donka 1	0.954242509439325	0.345291907420572
Donkach2/1/2	4	Donka	ch2	1	2	Donka 1	1	3	Donka	ch2	1	2	1	Donka 1	0.602059991327962	-0.00689061069079022
Donkach2/1/3	4	Donka	ch2	1	3	Donka 1	1	1	Donka	ch2	1	3	1	Donka 1	0.301029995663981	-0.307920606354771
Donkach2/1/4	0	Donka	ch2	1	4	Donka 1	0	1	Donka	ch2	1	4	1	Donka 1	0.301029995663981	-0.307920606354771
Donkach2/2/10	2	Donka	ch2	2	10	Donka 2	1	3	Donka	ch2	2	10	1	Donka 2	0.602059991327962	-0.00689061069079022
Donkach2/2/11	6	Donka	ch2	2	11	Donka 2	1	7	Donka	ch2	2	11	1	Donka 2	0.903089986991944	0.294139384973191
Donkach2/2/12	5	Donka	ch2	2	12	Donka 2	1	16	Donka	ch2	2	12	1	Donka 2	1.23044892137827	0.621498319359521
Donkach2/2/13	4	Donka	ch2	2	13	Donka 2	1	7	Donka	ch2	2	13	1	Donka 2	0.903089986991944	0.294139384973191
Donkach2/2/5	3	Donka	ch2	2	5	Donka 2	1	6	Donka	ch2	2	5	1	Donka 2	0.845098040014257	0.236147437995504
Donkach2/2/6	4	Donka	ch2	2	6	Donka 2	1	2	Donka	ch2	2	6	1	Donka 2	0.477121254719662	-0.13182934729909
Donkach2/2/7	3	Donka	ch2	2	7	Donka 2	1	1	Donka	ch2	2	7	1	Donka 2	0.301029995663981	-0.307920606354771
Donkach2/2/8	4	Donka	ch2	2	8	Donka 2	1	3	Donka	ch2	2	8	1	Donka 2	0.602059991327962	-0.00689061069079022
Donkach2/2/9	5	Donka	ch2	2	9	Donka 2	1	1	Donka	ch2	2	9	1	Donka 2	0.301029995663981	-0.307920606354771
Donkagh1/1/1	4	Donka	gh1	1	1	Donka 1	1	16	Donka	gh1	1	1	1	Donka 1	1.23044892137827	0.621498319359521
Donkagh1/1/2	5	Donka	gh1	1	2	Donka 1	1	10	Donka	gh1	1	2	1	Donka 1	1.04139268515823	0.432442083139473
Donkagh1/1/3	2	Donka	gh1	1	3	Donka 1	1	14	Donka	gh1	1	3	1	Donka 1	1.17609125905568	0.567140657036929
Donkagh1/1/4	3	Donka	gh1	1	4	Donka 1	1	6	Donka	gh1	1	4	1	Donka 1	0.845098040014257	0.236147437995504
Donkagh1/2/10	4	Donka	gh1	2	10	Donka 2	1	65	Donka	gh1	2	10	1	Donka 2	1.81954393554187	1.21059333352312
Donkagh1/2/5	2	Donka	gh1	2	5	Donka 2	1	10	Donka	gh1	2	5	1	Donka 2	1.04139268515823	0.432442083139473
Donkagh1/2/6	3	Donka	gh1	2	6	Donka 2	1	8	Donka	gh1	2	6	1	Donka 2	0.954242509439325	0.345291907420572
Donkagh1/2/7	4	Donka	gh1	2	7	Donka 2	1	21	Donka	gh1	2	7	1	Donka 2	1.34242268082221	0.733472078803454
Donkagh1/2/8	5	Donka	gh1	2	8	Donka 2	1	20	Donka	gh1	2	8	1	Donka 2	1.32221929473392	0.713268692715167
Donkagh1/2/9	9	Donka	gh1	2	9	Donka 2	1	20	Donka	gh1	2	9	1	Donka 2	1.32221929473392	0.713268692715167
Donkagh2/1/1	14	Donka	gh2	1	1	Donka 1	1	44	Donka	gh2	1	1	1	Donka 1	1.65321251377534	1.04426191175659
Donkagh2/1/2	2	Donka	gh2	1	2	Donka 1	1	10	Donka	gh2	1	2	1	Donka 1	1.04139268515823	0.432442083139473
Donkagh2/1/3	4	Donka	gh2	1	3	Donka 1	1	29	Donka	gh2	1	3	1	Donka 1	1.47712125471966	0.86817065270091
Donkagh2/1/4	5	Donka	gh2	1	4	Donka 1	1	8	Donka	gh2	1	4	1	Donka 1	0.954242509439325	0.345291907420572
Donkagh2/2/10	6	Donka	gh2	2	10	Donka 2	1	26	Donka	gh2	2	10	1	Donka 2	1.43136376415899	0.822413162140235
Donkagh2/2/5	6	Donka	gh2	2	5	Donka 2	1	11	Donka	gh2	2	5	1	Donka 2	1.07918124604762	0.470230644028872
Donkagh2/2/6	2	Donka	gh2	2	6	Donka 2	1	33	Donka	gh2	2	6	1	Donka 2	1.53147891704226	0.922528315023503
Donkagh2/2/7	5	Donka	gh2	2	7	Donka 2	1	20	Donka	gh2	2	7	1	Donka 2	1.32221929473392	0.713268692715167
Donkagh2/2/8	6	Donka	gh2	2	8	Donka 2	1	19	Donka	gh2	2	8	1	Donka 2	1.30102999566398	0.692079393645229
Donkagh2/2/9	7	Donka	gh2	2	9	Donka 2	1	33	Donka	gh2	2	9	1	Donka 2	1.53147891704226	0.922528315023503
Donkak/1/1	6	Donka	k	1	1	Donka 1	1	36	Donka	k	1	1	1	Donka 1	1.56820172406699	0.959251122048242
Donkak/1/2	3	Donka	k	1	2	Donka 1	1	35	Donka	k	1	2	1	Donka 1	1.55630250076729	0.947351898748535
Donkak/1/3	11	Donka	k	1	3	Donka 1	1	22	Donka	k	1	3	1	Donka 1	1.36172783601759	0.75277723399884
Donkak/1/4	3	Donka	k	1	4	Donka 1	1	9	Donka	k	1	4	1	Donka 1	1	0.391049397981247
Donkak/2/10	12	Donka	k	2	10	Donka 2	1	30	Donka	k	2	10	1	Donka 2	1.49136169383427	0.88241109181552
Donkak/2/11	10	Donka	k	2	11	Donka 2	1	25	Donka	k	2	11	1	Donka 2	1.41497334797082	0.806022745952065
Donkak/2/12	10	Donka	k	2	12	Donka 2	1	20	Donka	k	2	12	1	Donka 2	1.32221929473392	0.713268692715167
Donkak/2/13	3	Donka	k	2	13	Donka 2	1	64	Donka	k	2	13	1	Donka 2	1.81291335664286	1.2039627546241
Donkak/2/14	13	Donka	k	2	14	Donka 2	1	64	Donka	k	2	14	1	Donka 2	1.81291335664286	1.2039627546241
Donkak/2/5	5	Donka	k	2	5	Donka 2	1	17	Donka	k	2	5	1	Donka 2	1.25527250510331	0.646321903084553
Donkak/2/6	8	Donka	k	2	6	Donka 2	1	9	Donka	k	2	6	1	Donka 2	1	0.391049397981247
Donkak/2/7	7	Donka	k	2	7	Donka 2	1	23	Donka	k	2	7	1	Donka 2	1.38021124171161	0.771260639692853
Donkak/2/8	8	Donka	k	2	8	Donka 2	1	17	Donka	k	2	8	1	Donka 2	1.25527250510331	0.646321903084553
Donkak/2/9	2	Donka	k	2	9	Donka 2	1	28	Donka	k	2	9	1	Donka 2	1.46239799789896	0.853447395880203
Marjánch1/1/1	3	Marján	ch1	1	1	Marján 1	1	1	Marján	ch1	1	1	1	Marján 1	0.301029995663981	-0.307920606354771
Marjánch1/1/2	6	Marján	ch1	1	2	Marján 1	1	0	Marján	ch1	1	2	0	Marján 1	0	-0.608950602018753
Marjánch1/1/3	5	Marján	ch1	1	3	Marján 1	1	0	Marján	ch1	1	3	0	Marján 1	0	-0.608950602018753
Marjánch1/1/4	3	Marján	ch1	1	4	Marján 1	1	0	Marján	ch1	1	4	0	Marján 1	0	-0.608950602018753
Marjánch1/1/5	3	Marján	ch1	1	5	Marján 1	1	0	Marján	ch1	1	5	0	Marján 1	0	-0.608950602018753
Marjánch1/2/10	3	Marján	ch1	2	10	Marján 2	1	0	Marján	ch1	2	10	0	Marján 2	0	-0.608950602018753
Marjánch1/2/11	1	Marján	ch1	2	11	Marján 2	1	2	Marján	ch1	2	11	1	Marján 2	0.477121254719662	-0.13182934729909
Marjánch1/2/6	6	Marján	ch1	2	6	Marján 2	1	3	Marján	ch1	2	6	1	Marján 2	0.602059991327962	-0.00689061069079022
Marjánch1/2/7	3	Marján	ch1	2	7	Marján 2	1	7	Marján	ch1	2	7	1	Marján 2	0.903089986991944	0.294139384973191
Marjánch1/2/8	5	Marján	ch1	2	8	Marján 2	1	1	Marján	ch1	2	8	1	Marján 2	0.301029995663981	-0.307920606354771
Marjánch1/2/9	7	Marján	ch1	2	9	Marján 2	1	3	Marján	ch1	2	9	1	Marján 2	0.602059991327962	-0.00689061069079022
Marjánch1/3/12	6	Marján	ch1	3	12	Marján 3	1	0	Marján	ch1	3	12	0	Marján 3	0	-0.608950602018753
Marjánch1/3/13	1	Marján	ch1	3	13	Marján 3	1	1	Marján	ch1	3	13	1	Marján 3	0.301029995663981	-0.307920606354771
Marjánch2/1/1	0	Marján	ch2	1	1	Marján 1	0	0	Marján	ch2	1	1	0	Marján 1	0	-0.608950602018753
Marjánch2/1/2	2	Marján	ch2	1	2	Marján 1	1	0	Marján	ch2	1	2	0	Marján 1	0	-0.608950602018753
Marjánch2/1/3	5	Marján	ch2	1	3	Marján 1	1	0	Marján	ch2	1	3	0	Marján 1	0	-0.608950602018753
Marjánch2/1/4	3	Marján	ch2	1	4	Marján 1	1	0	Marján	ch2	1	4	0	Marján 1	0	-0.608950602018753
Marjánch2/1/5	0	Marján	ch2	1	5	Marján 1	0	0	Marján	ch2	1	5	0	Marján 1	0	-0.608950602018753
Marjánch2/2/10	2	Marján	ch2	2	10	Marján 2	1	7	Marján	ch2	2	10	1	Marján 2	0.903089986991944	0.294139384973191
Marjánch2/2/6	3	Marján	ch2	2	6	Marján 2	1	3	Marján	ch2	2	6	1	Marján 2	0.602059991327962	-0.00689061069079022
Marjánch2/2/7	2	Marján	ch2	2	7	Marján 2	1	1	Marján	ch2	2	7	1	Marján 2	0.301029995663981	-0.307920606354771
Marjánch2/2/8	1	Marján	ch2	2	8	Marján 2	1	1	Marján	ch2	2	8	1	Marján 2	0.301029995663981	-0.307920606354771
Marjánch2/2/9	3	Marján	ch2	2	9	Marján 2	1	1	Marján	ch2	2	9	1	Marján 2	0.301029995663981	-0.307920606354771
Marjánch2/3/11	3	Marján	ch2	3	11	Marján 3	1	0	Marján	ch2	3	11	0	Marján 3	0	-0.608950602018753
Marjánch2/3/12	3	Marján	ch2	3	12	Marján 3	1	0	Marján	ch2	3	12	0	Marján 3	0	-0.608950602018753
Marjánch2/3/13	4	Marján	ch2	3	13	Marján 3	1	0	Marján	ch2	3	13	0	Marján 3	0	-0.608950602018753
Marjángh1/1/1	1	Marján	gh1	1	1	Marján 1	1	1	Marján	gh1	1	1	1	Marján 1	0.301029995663981	-0.307920606354771
Marjángh1/1/2	4	Marján	gh1	1	2	Marján 1	1	1	Marján	gh1	1	2	1	Marján 1	0.301029995663981	-0.307920606354771
Marjángh1/1/3	4	Marján	gh1	1	3	Marján 1	1	0	Marján	gh1	1	3	0	Marján 1	0	-0.608950602018753
Marjángh1/1/4	12	Marján	gh1	1	4	Marján 1	1	0	Marján	gh1	1	4	0	Marján 1	0	-0.608950602018753
Marjángh1/2/5	4	Marján	gh1	2	5	Marján 2	1	2	Marján	gh1	2	5	1	Marján 2	0.477121254719662	-0.13182934729909
Marjángh1/2/6	1	Marján	gh1	2	6	Marján 2	1	20	Marján	gh1	2	6	1	Marján 2	1.32221929473392	0.713268692715167
Marjángh1/2/7	5	Marján	gh1	2	7	Marján 2	1	9	Marján	gh1	2	7	1	Marján 2	1	0.391049397981247
Marjángh1/2/8	3	Marján	gh1	2	8	Marján 2	1	10	Marján	gh1	2	8	1	Marján 2	1.04139268515823	0.432442083139473
Marjángh1/3/10	6	Marján	gh1	3	10	Marján 3	1	0	Marján	gh1	3	10	0	Marján 3	0	-0.608950602018753
Marjángh1/3/9	2	Marján	gh1	3	9	Marján 3	1	1	Marján	gh1	3	9	1	Marján 3	0.301029995663981	-0.307920606354771
Marjángh2/1/1	7	Marján	gh2	1	1	Marján 1	1	0	Marján	gh2	1	1	0	Marján 1	0	-0.608950602018753
Marjángh2/1/2	5	Marján	gh2	1	2	Marján 1	1	1	Marján	gh2	1	2	1	Marján 1	0.301029995663981	-0.307920606354771
Marjángh2/1/3	6	Marján	gh2	1	3	Marján 1	1	0	Marján	gh2	1	3	0	Marján 1	0	-0.608950602018753
Marjángh2/1/4	7	Marján	gh2	1	4	Marján 1	1	0	Marján	gh2	1	4	0	Marján 1	0	-0.608950602018753
Marjángh2/2/5	5	Marján	gh2	2	5	Marján 2	1	2	Marján	gh2	2	5	1	Marján 2	0.477121254719662	-0.13182934729909
Marjángh2/2/6	1	Marján	gh2	2	6	Marján 2	1	3	Marján	gh2	2	6	1	Marján 2	0.602059991327962	-0.00689061069079022
Marjángh2/2/7	7	Marján	gh2	2	7	Marján 2	1	13	Marján	gh2	2	7	1	Marján 2	1.14612803567824	0.537177433659485
Marjángh2/2/8	5	Marján	gh2	2	8	Marján 2	1	3	Marján	gh2	2	8	1	Marján 2	0.602059991327962	-0.00689061069079022
Marjángh2/3/10	3	Marján	gh2	3	10	Marján 3	1	0	Marján	gh2	3	10	0	Marján 3	0	-0.608950602018753
Marjángh2/3/9	2	Marján	gh2	3	9	Marján 3	1	0	Marján	gh2	3	9	0	Marján 3	0	-0.608950602018753
Marjánk/1/1	5	Marján	k	1	1	Marján 1	1	0	Marján	k	1	1	0	Marján 1	0	-0.608950602018753
Marjánk/1/2	1	Marján	k	1	2	Marján 1	1	1	Marján	k	1	2	1	Marján 1	0.301029995663981	-0.307920606354771
Marjánk/1/3	8	Marján	k	1	3	Marján 1	1	1	Marján	k	1	3	1	Marján 1	0.301029995663981	-0.307920606354771
Marjánk/1/4	5	Marján	k	1	4	Marján 1	1	0	Marján	k	1	4	0	Marján 1	0	-0.608950602018753
Marjánk/1/5	6	Marján	k	1	5	Marján 1	1	0	Marján	k	1	5	0	Marján 1	0	-0.608950602018753
Marjánk/2/10	8	Marján	k	2	10	Marján 2	1	12	Marján	k	2	10	1	Marján 2	1.11394335230684	0.504992750288084
Marjánk/2/11	7	Marján	k	2	11	Marján 2	1	7	Marján	k	2	11	1	Marján 2	0.903089986991944	0.294139384973191
Marjánk/2/12	8	Marján	k	2	12	Marján 2	1	8	Marján	k	2	12	1	Marján 2	0.954242509439325	0.345291907420572
Marjánk/2/6	4	Marján	k	2	6	Marján 2	1	4	Marján	k	2	6	1	Marján 2	0.698970004336019	0.0900194023172662
Marjánk/2/7	4	Marján	k	2	7	Marján 2	1	3	Marján	k	2	7	1	Marján 2	0.602059991327962	-0.00689061069079022
Marjánk/2/8	4	Marján	k	2	8	Marján 2	1	7	Marján	k	2	8	1	Marján 2	0.903089986991944	0.294139384973191
Marjánk/2/9	5	Marján	k	2	9	Marján 2	1	18	Marján	k	2	9	1	Marján 2	1.27875360095283	0.669802998934076
Marjánk/3/13	2	Marján	k	3	13	Marján 3	1	0	Marján	k	3	13	0	Marján 3	0	-0.608950602018753
Marjánk/3/14	4	Marján	k	3	14	Marján 3	1	0	Marján	k	3	14	0	Marján 3	0	-0.608950602018753
Szabóch1/1/1	2	Szabó	ch1	1	1	Szabó 1	1	2	Szabó	ch1	1	1	1	Szabó 1	0.477121254719662	-0.13182934729909
Szabóch1/1/2	4	Szabó	ch1	1	2	Szabó 1	1	0	Szabó	ch1	1	2	0	Szabó 1	0	-0.608950602018753
Szabóch1/1/3	3	Szabó	ch1	1	3	Szabó 1	1	0	Szabó	ch1	1	3	0	Szabó 1	0	-0.608950602018753
Szabóch1/1/4	2	Szabó	ch1	1	4	Szabó 1	1	0	Szabó	ch1	1	4	0	Szabó 1	0	-0.608950602018753
Szabóch1/1/5	2	Szabó	ch1	1	5	Szabó 1	1	0	Szabó	ch1	1	5	0	Szabó 1	0	-0.608950602018753
Szabóch1/2/6	4	Szabó	ch1	2	6	Szabó 2	1	0	Szabó	ch1	2	6	0	Szabó 2	0	-0.608950602018753
Szabóch1/2/7	1	Szabó	ch1	2	7	Szabó 2	1	0	Szabó	ch1	2	7	0	Szabó 2	0	-0.608950602018753
Szabóch1/2/8	5	Szabó	ch1	2	8	Szabó 2	1	0	Szabó	ch1	2	8	0	Szabó 2	0	-0.608950602018753
Szabóch1/2/9	4	Szabó	ch1	2	9	Szabó 2	1	0	Szabó	ch1	2	9	0	Szabó 2	0	-0.608950602018753
Szabóch1/3/10	4	Szabó	ch1	3	10	Szabó 3	1	5	Szabó	ch1	3	10	1	Szabó 3	0.778151250383644	0.169200648364891
Szabóch1/3/11	3	Szabó	ch1	3	11	Szabó 3	1	10	Szabó	ch1	3	11	1	Szabó 3	1.04139268515823	0.432442083139473
Szabóch1/3/12	2	Szabó	ch1	3	12	Szabó 3	1	35	Szabó	ch1	3	12	1	Szabó 3	1.55630250076729	0.947351898748535
Szabóch1/3/13	2	Szabó	ch1	3	13	Szabó 3	1	11	Szabó	ch1	3	13	1	Szabó 3	1.07918124604762	0.470230644028872
Szabóch2/1/1	1	Szabó	ch2	1	1	Szabó 1	1	0	Szabó	ch2	1	1	0	Szabó 1	0	-0.608950602018753
Szabóch2/1/2	0	Szabó	ch2	1	2	Szabó 1	0	0	Szabó	ch2	1	2	0	Szabó 1	0	-0.608950602018753
Szabóch2/1/3	1	Szabó	ch2	1	3	Szabó 1	1	0	Szabó	ch2	1	3	0	Szabó 1	0	-0.608950602018753
Szabóch2/1/4	2	Szabó	ch2	1	4	Szabó 1	1	0	Szabó	ch2	1	4	0	Szabó 1	0	-0.608950602018753
Szabóch2/1/5	1	Szabó	ch2	1	5	Szabó 1	1	1	Szabó	ch2	1	5	1	Szabó 1	0.301029995663981	-0.307920606354771
Szabóch2/2/6	3	Szabó	ch2	2	6	Szabó 2	1	0	Szabó	ch2	2	6	0	Szabó 2	0	-0.608950602018753
Szabóch2/2/7	3	Szabó	ch2	2	7	Szabó 2	1	0	Szabó	ch2	2	7	0	Szabó 2	0	-0.608950602018753
Szabóch2/2/8	0	Szabó	ch2	2	8	Szabó 2	0	0	Szabó	ch2	2	8	0	Szabó 2	0	-0.608950602018753
Szabóch2/2/9	1	Szabó	ch2	2	9	Szabó 2	1	0	Szabó	ch2	2	9	0	Szabó 2	0	-0.608950602018753
Szabóch2/3/10	0	Szabó	ch2	3	10	Szabó 3	0	119	Szabó	ch2	3	10	1	Szabó 3	2.07918124604762	1.47023064402887
Szabóch2/3/11	1	Szabó	ch2	3	11	Szabó 3	1	134	Szabó	ch2	3	11	1	Szabó 3	2.13033376849501	1.52138316647625
Szabóch2/3/12	1	Szabó	ch2	3	12	Szabó 3	1	76	Szabó	ch2	3	12	1	Szabó 3	1.88649072517248	1.27754012315373
Szabóch2/3/13	0	Szabó	ch2	3	13	Szabó 3	0	58	Szabó	ch2	3	13	1	Szabó 3	1.77085201164214	1.16190140962339
Szabógh1/1/1	2	Szabó	gh1	1	1	Szabó 1	1	0	Szabó	gh1	1	1	0	Szabó 1	0	-0.608950602018753
Szabógh1/1/2	3	Szabó	gh1	1	2	Szabó 1	1	0	Szabó	gh1	1	2	0	Szabó 1	0	-0.608950602018753
Szabógh1/1/3	2	Szabó	gh1	1	3	Szabó 1	1	0	Szabó	gh1	1	3	0	Szabó 1	0	-0.608950602018753
Szabógh1/1/4	3	Szabó	gh1	1	4	Szabó 1	1	0	Szabó	gh1	1	4	0	Szabó 1	0	-0.608950602018753
Szabógh1/2/4	2	Szabó	gh1	2	4	Szabó 2	1	1	Szabó	gh1	2	4	1	Szabó 2	0.301029995663981	-0.307920606354771
Szabógh1/2/5	3	Szabó	gh1	2	5	Szabó 2	1	0	Szabó	gh1	2	5	0	Szabó 2	0	-0.608950602018753
Szabógh1/2/6	3	Szabó	gh1	2	6	Szabó 2	1	0	Szabó	gh1	2	6	0	Szabó 2	0	-0.608950602018753
Szabógh1/2/7	3	Szabó	gh1	2	7	Szabó 2	1	0	Szabó	gh1	2	7	0	Szabó 2	0	-0.608950602018753
Szabógh1/3/10	1	Szabó	gh1	3	10	Szabó 3	1	7	Szabó	gh1	3	10	1	Szabó 3	0.903089986991944	0.294139384973191
Szabógh1/3/8	3	Szabó	gh1	3	8	Szabó 3	1	1	Szabó	gh1	3	8	1	Szabó 3	0.301029995663981	-0.307920606354771
Szabógh1/3/9	2	Szabó	gh1	3	9	Szabó 3	1	1	Szabó	gh1	3	9	1	Szabó 3	0.301029995663981	-0.307920606354771
Szabógh2/1/1	1	Szabó	gh2	1	1	Szabó 1	1	0	Szabó	gh2	1	1	0	Szabó 1	0	-0.608950602018753
Szabógh2/1/2	4	Szabó	gh2	1	2	Szabó 1	1	0	Szabó	gh2	1	2	0	Szabó 1	0	-0.608950602018753
Szabógh2/1/3	0	Szabó	gh2	1	3	Szabó 1	0	0	Szabó	gh2	1	3	0	Szabó 1	0	-0.608950602018753
Szabógh2/1/4	0	Szabó	gh2	1	4	Szabó 1	0	0	Szabó	gh2	1	4	0	Szabó 1	0	-0.608950602018753
Szabógh2/2/5	2	Szabó	gh2	2	5	Szabó 2	1	0	Szabó	gh2	2	5	0	Szabó 2	0	-0.608950602018753
Szabógh2/2/6	1	Szabó	gh2	2	6	Szabó 2	1	0	Szabó	gh2	2	6	0	Szabó 2	0	-0.608950602018753
Szabógh2/2/7	1	Szabó	gh2	2	7	Szabó 2	1	0	Szabó	gh2	2	7	0	Szabó 2	0	-0.608950602018753
Szabógh2/3/10	1	Szabó	gh2	3	10	Szabó 3	1	32	Szabó	gh2	3	10	1	Szabó 3	1.51851393987789	0.909563337859135
Szabógh2/3/11	4	Szabó	gh2	3	11	Szabó 3	1	31	Szabó	gh2	3	11	1	Szabó 3	1.50514997831991	0.896199376301153
Szabógh2/3/8	1	Szabó	gh2	3	8	Szabó 3	1	0	Szabó	gh2	3	8	0	Szabó 3	0	-0.608950602018753
Szabógh2/3/9	6	Szabó	gh2	3	9	Szabó 3	1	39	Szabó	gh2	3	9	1	Szabó 3	1.60205999132796	0.99310938930921
Szabók/1/1	1	Szabó	k	1	1	Szabó 1	1	0	Szabó	k	1	1	0	Szabó 1	0	-0.608950602018753
Szabók/1/2	0	Szabó	k	1	2	Szabó 1	0	0	Szabó	k	1	2	0	Szabó 1	0	-0.608950602018753
Szabók/1/3	2	Szabó	k	1	3	Szabó 1	1	0	Szabó	k	1	3	0	Szabó 1	0	-0.608950602018753
Szabók/1/4	3	Szabó	k	1	4	Szabó 1	1	0	Szabó	k	1	4	0	Szabó 1	0	-0.608950602018753
Szabók/1/5	2	Szabó	k	1	5	Szabó 1	1	0	Szabó	k	1	5	0	Szabó 1	0	-0.608950602018753
Szabók/2/6	1	Szabó	k	2	6	Szabó 2	1	0	Szabó	k	2	6	0	Szabó 2	0	-0.608950602018753
Szabók/2/7	3	Szabó	k	2	7	Szabó 2	1	1	Szabó	k	2	7	1	Szabó 2	0.301029995663981	-0.307920606354771
Szabók/2/8	3	Szabó	k	2	8	Szabó 2	1	0	Szabó	k	2	8	0	Szabó 2	0	-0.608950602018753
Szabók/2/9	2	Szabó	k	2	9	Szabó 2	1	0	Szabó	k	2	9	0	Szabó 2	0	-0.608950602018753
Szabók/3/10	4	Szabó	k	3	10	Szabó 3	1	11	Szabó	k	3	10	1	Szabó 3	1.07918124604762	0.470230644028872
Szabók/3/11	4	Szabó	k	3	11	Szabó 3	1	3	Szabó	k	3	11	1	Szabó 3	0.602059991327962	-0.00689061069079022
Szabók/3/12	2	Szabó	k	3	12	Szabó 3	1	4	Szabó	k	3	12	1	Szabó 3	0.698970004336019	0.0900194023172662
Szabók/3/13	0	Szabó	k	3	13	Szabó 3	0	7	Szabó	k	3	13	1	Szabó 3	0.903089986991944	0.294139384973191
Szabók/3/14	2	Szabó	k	3	14	Szabó 3	1	7	Szabó	k	3	14	1	Szabó 3	0.903089986991944	0.294139384973191

[truncated: 6 more sheets: zoobug_aphid.csv, ladybug_aphid.csv, stephanitis_pyri.csv, aphid_data.csv, anthonomus_pomorum.csv, poll_succ.csv]
