# Supplementary material for: Climate-induced phenological shift of apple trees has diverse effects on pollinators, herbivores and natural enemies
Source: PeerJ. 2018 Jul 26;6:e5269. doi: 10.7717/peerj.5269 (PMC6064640; doi:10.7717/peerj.5269)
Supplement: Data S3 [file peerj-06-5269-s015.r]

# R code of statistical analysis of the paper entitled 'Climate-induced phenological shift of apple trees has diverse effects on pollinators, herbivores and natural enemies'
# Authors: Kőrösi Á, Markó V, Kovács-Hostyánszki A, Somay L, Varga Á, Elek Z, Boreux V, Klein A-M, Földesi R, Báldi A
# Date: February 2018
# Data can be found in apple_phenology_mismatch.xls; each sheet corresponds to a csv file

library(nlme)
library(lme4)
library(MASS)
library(MuMIn)
library(mgcv)
library(glmmADMB)
library(vegan)
#setwd("/home/korosi/Dokumentumok/research_projects/alma/2013/data/repository")

# Levels of the variable "treatment2": gh1=Advanced1, gh2=Advanced2, control=Control, ch1=Delayed1, ch2=Delayed2

#######################################
# NUMBER OF FLOWERS
#######################################

# datasheet for pollinators and flower numbers
pollan<-read.csv("poll_anal.csv",sep=",",dec=".")
# Apimel: Apis mellifera (honey bee) abundance; Bombus_t: abundance of bumblebees; Wildbee: abundance of wild bees;
# Wildbee_t: abundance of wild bees including bumblebees; block2: a combination of site and block
# mbloss: the mean no. flowers of the two sampling events

pollan$block2=as.factor(pollan$block2)  # a factor with eight levels, used as a random factor later

bllme<-lme(sqrt(mbloss)~relevel(treatment2,ref="control"),random=~1|block2,data=pollan,na.action=na.pass)
summary(bllme)		# treatment sigf
VarCorr(bllme)		#
plot(bllme)

EP<-resid(bllme,type="pearson")
boxplot(EP~pollan[["block2"]],notch=T)
boxplot(EP~pollan[["treatment2"]],notch=T)
qqnorm(EP)

#######################################
# LEAF SIZE
#######################################
leaf<-read.csv2("leaf_size.csv",sep=",",dec=".")
leaf$newblock<-as.factor(paste(leaf[["site"]],leaf[["block"]]))

leaf_lme<-lme(Area~relevel(treatment,ref="k"),random=~1|newblock/tree,data=leaf)
summary(leaf_lme)
plot(leaf_lme)
qqnorm(resid(leaf_lme))
VarCorr(leaf_lme)

#######################################
# SHOOT GROWTH
#######################################

sg<-read.csv2("sg.csv",sep=",",dec=".")
sglme<-lme(sg~relevel(treat,ref="k"),random=~1|newblock/tid,data=sg)
summary(sglme)
plot(sglme)
qqnorm(resid(sglme))
VarCorr(sglme)
# one outlier
hist(sg$sg)
sg2=sg[c(1:368,370:546),] # omit the outlier sg=9 cm
sglme<-lme(sg~relevel(treat,ref="k"),random=~1|newblock/tid,data=sg2)
summary(sglme)
plot(sglme)
qqnorm(resid(sglme))
VarCorr(sglme)
# by omitting one outlier the estimations hardly change, but the diagnostic plots look better
# model estimates including all data are reported in the paper

#######################################
# FRUIT SET
#######################################

succ<-read.csv("poll_succ.csv",sep=";",dec=",")
boxplot(succ$ps~succ$site)
# here 'mbloss' is the max number of flowers found on each tree in the two sampling events
# ripe apples were found in only one orchard ("Szabó")
mydata<-subset(succ,site=="Szabó")
mydata[["block1"]]<-as.factor(mydata[["block1"]])

# mixed effects model with normal error distribution
pslme=lme(ps~relevel(treatment2,ref="control"),random=~1|block1,data=mydata)
summary(pslme) #
VarCorr(pslme)

plot(pslme)
EP<-resid(pslme,type="pearson")
boxplot(EP~mydata[["block1"]],notch=T)
boxplot(EP~mydata[["treatment2"]],notch=T)
qqnorm(EP)  # residuals are not normally distributed

# mixed effects model with a so-called 'quasipoisson' error structure
suc2<-glmmPQL(ps~relevel(treatment2,ref="control"),random=~1|block1,family=quasipoisson,data=mydata)
summary(suc2)
VarCorr(suc2)
plot(suc2)
EP1<-resid(suc2,type="pearson")
EP2<-resid(suc2,type="response")
boxplot(EP1~mydata$block1,notch=T)
boxplot(EP1~mydata$treatment2,notch=T)
boxplot(EP2~mydata$block1,notch=T)
boxplot(EP2~mydata$treatment2,notch=T)

                               #######################################
                               ############ POLLINATORS ##############
                               #######################################

# datasheet for pollinators and flower numbers
pollan<-read.csv("poll_anal.csv",sep=",",dec=".")

# Apimel: Apis mellifera (honey bee) abundance; Bombus_t: abundance of bumblebees; Wildbee: abundance of wild bees;
# Wildbee_t: abundance of wild bees including bumblebees; block2: a combination of site and block
# mbloss: the mean no. flowers of the two sampling events

pollan$block2=as.factor(pollan$block2)  # factor with eight levels
pollan$cmbloss<-sqrt(pollan[["mbloss"]])-mean(sqrt(pollan[["mbloss"]]))  # square root of flower number is centered
# it is used as a covariate

# model selection procedure is not shown, only the best model

#######################################
# ABUNDANCE OF HONEY BEES
#######################################

apis.nbinom3<-glmmadmb(Apimel~relevel(treatment2,ref="control")+cmbloss+(1|block2),zeroInflation=FALSE,family="nbinom1",data=pollan)
summary(apis.nbinom3)# AIC: 1018.1

var(residuals(apis.nbinom3)) # 0.64

#######################################
# ABUNDANCE OF HOVERFLIES
#######################################
p3<-read.csv("poll_anal3.csv",sep=",",dec=".")
p3[["block2"]]<-as.factor(p3[["block2"]])
p3$cmbloss<-sqrt(p3[["mbloss"]])-mean(sqrt(p3[["mbloss"]]))  # square root of flower number is centered

hnb12<-glmmadmb(hoverfly~relevel(treatment,ref="k")+cmbloss+(1|block2),zeroInflation=FALSE,family="nbinom1",data=p3)
summary(hnb12)	# AIC: 518.7	ch sigf nagyobb, cmbloss sigf pozitiv

var(residuals(hnb12))	# 0.76

#######################################
# ABUNDANCE OF WILD BEES (including bumblebees)
#######################################

nbinom2c<-glmmadmb(Wildbee_t~relevel(treatment2,ref="control")+cmbloss+(1|block2),zeroInflation=FALSE,family="nbinom1",data=pollan)
summary(nbinom2c)	# AIC: 782.3

var(residuals(nbinom2c))# 1.1

                             #######################################
                             ############ HERBIVORES ##############
                             #######################################

# model selection procedure is not shown, only the best model

########################################
# OCCURRENCE OF A. pomorum
########################################

anthonomus=read.csv(file="anthonomus_pomorum.csv",sep=",",dec=".")
# this table contains data of only one orchard ('Donka'), because A. pomorum occurred there only
# one level of treatment ('ch1': delayed1) was omitted, because no A. pomorum was observed on that trees
# treatment codes: gh1=advanced1, gh2=advanced2, k=control, ch2=delayed2
anthonomus$block=as.factor(anthonomus$block)

anpob2<-glmer(anpobin~relevel(treatment,ref="k")+(1|block),family="binomial",data=anthonomus)
summary(anpob2)	# ch2 sigf kisebb, gh marg non-sigf kisebb

# the random factor had only two levels, because there were only two blocks in this orchard

########################################
# NUMBER OF CAPPED BUDS
########################################

bud<-read.csv2("capped_buds.csv",header=TRUE,sep=",",dec=".")	# data of capped buds counted on 34 trees in one orchard ('Donka')
# since there were only two blocks in this orchard, we did not use mixed-effect models
# capped buds were found only on advanced and control trees (three levels of treatment)

# Poisson model on the number of capped buds showed overdispersion
rgp=glm(rg~relevel(treatment,ref="k"),family=poisson,data=bud)
summary(rgp)

bud$lrg<-log(bud[["rg"]]+1)	# log-transformation

# Linear model with normal error distribution on the log-transformed number of capped buds
rgl=lm(lrg~relevel(treatment,ref="k"),data=bud)
summary(rgl)
plot(rgl)	# non-normal error distribution

# GLM with quasipoisson error structure
lrgq<-glm(lrg~relevel(treatment,ref="k"),family=quasipoisson,data=bud)
summary(lrgq)	# no overdispersion

############################################
# APHID ABUNDANCE
############################################

aphids=read.csv(file="aphid_data.csv")
# response variable m3atotal: the mean of estimated aphid abundance in three samplings for each tree
# treatment codes: gh1=advanced1, gh2=advanced2, k=control, ch1=delayed1, ch2=delayed2
# cm3gp: centred mean proportion of growing shoots of three samplings for each tree

ma_lme<-lme(m3atotal~relevel(treatment,ref="k")*cm3gp,random=~1|newblock,data=aphids,na.action=na.pass)
summary(ma_lme) # AIC: 158.44
dredge(ma_lme)
best_ma<-lme(m3atotal~relevel(treatment,ref="k")*cm3gp,random=~1|newblock,data=aphids)
summary(best_ma)
plot(best_ma)
qqnorm(resid(best_ma))
plot(resid(best_ma)~a614[["treatment"]],notch=TRUE)
VarCorr(best_ma)

###########################################
# ABUNDANCE OF Stephanitis pyri
###########################################
nzspyri=read.csv(file="stephanitis_pyri.csv")
# response variable ln: log-transfomed non-zero abundance
# treatment codes: gh1=advanced1, gh2=advanced2, k=control, ch1=delayed1, ch2=delayed2
# newblock: factor with 8 levels

qnzsp3<-glmmPQL(ln~relevel(treatment,ref="k"),random=~1|newblock,family="quasipoisson",data=nzspyri)
summary(qnzsp3)		
plot(qnzsp3)
qnzEP<-resid(qnzsp3,type="pearson")
plot(qnzEP~nzsp3[["treatment"]],notch=TRUE)
plot(qnzEP~nzsp3[["newblock"]],notch=TRUE)
VarCorr(qnzsp3)

#################################################
# ABUNDANCE OF PHYTOPHAGOUS BUGS (excl. S. pyri)
#################################################

fb_sm<-read.csv("fitobug_fajhely.csv",sep=",",header=TRUE) # species matrix
fb_sm=fb_sm[,-c(10,28)] # omit columns Coreidae and Pentatomidae
fb_sm$abund=apply(fb_sm[,5:33],1,sum)  # calculating total abundance
fb_sm$newblock=as.factor(paste(fb_sm[["site"]],fb_sm[["block"]])) # factor for blocks

# response variable abund: abundance of phytophagous bugs
# treatment codes: gh1=advanced1, gh2=advanced2, k=control, ch1=delayed1, ch2=delayed2

nb1=glmer.nb(abund~relevel(treatment,ref="k")+(1|newblock),data=fb_sm)
summary(nb1)	#


                            ###############################################
                                         # NATURAL ENEMIES
                            ###############################################

#####################################
# ABUNDANCE OF APHIDOPHAGOUS BEETLES
#####################################

beetle_aphid=read.csv(file="ladybug_aphid.csv")
# m3atotal is the log-transformed mean abundance of aphids (see above)
# only the best model is shown here

adp3best<-glmer(n~relevel(treatment.x,ref="k")+m3atotal+(1|newblock.x),family="poisson",data=beetle_aphid,na.action=na.pass)
summary(adp3best)
vc=VarCorr(adp3best)
print(vc,comp=c("Variance","Std.Dev."),digits=3)
var(resid(adp3best))

###################################
# ABUNDANCE OF ZOOPHAGOUS BUGS
###################################

zb_aphid=read.csv(file="zoobug_aphid.csv")
  
zbnb3<-glmmadmb(n~relevel(treatment.x,ref="k")+(1|newblock.x),family="nbinom",zeroInflation=FALSE,data=zb_aphid)
summary(zbnb3)	#
var(resid(zbnb3))

###################################
# ABUNDANCE OF SPIDERS
###################################

spiders=read.csv(file="spider_spyri.csv")

pokcspnb<-glmmadmb(n.x~relevel(treatment.x,ref="k")*cspln+(1|newblock.x),family="nbinom",zeroInflation=FALSE,data=spiders)
summary(pokcspnb)	#
var(resid(pokcspnb))


                           #############################################
                                 # ANALYSIS OF SPECIES COMPOSITION
                           #############################################

##############################
# WILDBEES
##############################

wb_sm<-read.csv("wildbee_fajhely.csv",sep=",",header=TRUE)

# Redundancy analysis
std_wb<-decostand(wb_sm[,5:43],"hellinger")

rda1<-rda(std_wb~wb_sm[["treatment"]])
rda1
permutest(rda1,permu=10000) # sigf, p<0.0001, PseudoF(4,177)=6.187; 12.3%

rda2<-rda(std_wb~wb_sm[["site"]])
rda2
permutest(rda2,permu=10000) # sigf, p<0.0001, PseudoF(2,179)=3.17; 3.4% 

# Renyi diversity profile
kezeles<-aggregate(wb_sm[,5:43],by=list(treat=wb_sm[["treatment"]]),sum)
renyis<-renyi(kezeles[,2:40])
renyis<-as.matrix(renyis)
min(renyis)	# 0.52
max(renyis)	# 2.89
xl<-c(1:11)
plot(renyis[1,]~xl,ylim=c(0.5,3),las=1,bty="l",type="l",xlab="Scale parameter",ylab="Diversity",col="blue",lwd=2,axes=FALSE,cex.lab=1.4,lty=3,main="")	#  ch1
lines(renyis[2,]~xl,col="blue",lty=2,lwd=2)	# ch2
lines(renyis[3,]~xl,col="red",lty=2,lwd=2)	# gh1
lines(renyis[4,]~xl,col="red",lty=3,lwd=2)	# gh2
lines(renyis[5,]~xl,col="black",lty=1,lwd=2)	# k

legend(8,3,c("Advanced1","Advanced2","Control","Delayed1","Delayed2"),lty=c(2,3,1,3,2),col=c("red","red","black","blue","blue"),bty="n",lwd=2,cex=1.2)
axis(1,at=xl,labels=c("0","0.25","0.5","1","2","4","8","16","32","64","Inf"),cex.axis=1.4)
axis(2,at=c(0.5,1,1.5,2,2.5,3),las=1,cex.axis=1.4)
mtext(c("A","Wild bees"),3,1,at=c(1,6),font=c(2,2),cex=1.4)

##############################
# Phytophagous bugs
##############################

fb_sm<-read.csv("fitobug_fajhely.csv",sep=",",header=TRUE) # species matrix
fb_sm=fb_sm[,-c(10,28)] # omit Coreidae and Pentatomidae
std_fb<-decostand(fb_sm[,5:33],"hellinger")

# Redundancy analysis
rda1<-rda(std_fb~fb_sm[["treatment"]])
rda1
permutest(rda1,permu=10000) # marg non-sigf, p=0.067; 3.3% Pseudo-F(4,177): 1.49

rda2<-rda(std_fb~fb_sm[["site"]])
rda2
permutest(rda2,permu=10000) # sigf, p=0.00001 11.8%  Pseudo-F(2,179): 12.02

# Renyi diversity profile

kezeles<-aggregate(fb_sm[,5:33],by=list(treat=fb_sm[["treatment"]]),sum)
renyis<-renyi(kezeles[,2:29])
renyis<-as.matrix(renyis)
min(renyis)	# 0.525
max(renyis)	# 2.77

# plot
xl<-c(1:11)
plot(renyis[1,]~xl,ylim=c(0.5,3),las=1,bty="l",type="l",xlab="Scale parameter",ylab="Diversity",col="blue",lwd=2,axes=FALSE,cex.lab=1.4,lty=3,main="")	#  ch1
lines(renyis[2,]~xl,col="blue",lty=2,lwd=2)	# ch2
lines(renyis[3,]~xl,col="red",lty=2,lwd=2)	# gh1
lines(renyis[4,]~xl,col="red",lty=3,lwd=2)	# gh2
lines(renyis[5,]~xl,col="black",lty=1,lwd=2)	# k

legend(8,3,c("Advanced1","Advanced2","Control","Delayed1","Delayed2"),lty=c(2,3,1,3,2),col=c("red","red","black","blue","blue"),bty="n",lwd=2,cex=1.2)
axis(1,at=xl,labels=c("0","0.25","0.5","1","2","4","8","16","32","64","Inf"),cex.axis=1.4)
axis(2,at=c(0.5,1,1.5,2,2.5,3),las=1,cex.axis=1.4)
mtext(c("B","Phytophagous bugs"),3,1,at=c(1,6),font=c(2,2),cex=1.4)


####################################
# APHIDOPHAGOUS BEETLES
####################################

ab_sm<-read.csv("afidofag_beetle_fajhely.csv",sep=",",header=TRUE)

# Redundancy analysis
std_ab<-decostand(ab_sm[,5:16],"hellinger")

rda1<-rda(std_ab~ab_sm[["treatment"]])
rda1
permutest(rda1,permu=10000) #  sigf p=0.025 Pseudo-F(4,177): 1.91, 18.3%

rda2<-rda(std_ab~ab_sm[["site"]])
rda2
permutest(rda2,permu=10000) # non-sigf p=0.126 Pseudo-F(2,179): 1.6, 0.8%


# Renyi diversity profile
kezeles<-aggregate(ab_sm[,5:16],by=list(treat=ab_sm[["treatment"]]),sum)
renyis<-renyi(kezeles[,2:13])
renyis<-as.matrix(renyis)
min(renyis)	# 0.33
max(renyis)	# 2.2
xl<-c(1:11)
plot(renyis[1,]~xl,ylim=c(0,2.5),las=1,bty="l",type="l",xlab="Scale parameter",ylab="Diversity",col="blue",lwd=2,axes=FALSE,cex.lab=1.4,lty=3,main="")	#  ch1
lines(renyis[2,]~xl,col="blue",lty=2,lwd=2)	# ch2
lines(renyis[3,]~xl,col="red",lty=2,lwd=2)	# gh1
lines(renyis[4,]~xl,col="red",lty=3,lwd=2)	# gh2
lines(renyis[5,]~xl,col="black",lty=1,lwd=2)	# k

legend(8,2.5,c("Advanced1","Advanced2","Control","Delayed1","Delayed2"),lty=c(2,3,1,3,2),col=c("red","red","black","blue","blue"),bty="n",lwd=2,cex=1.2)
axis(1,at=xl,labels=c("0","0.25","0.5","1","2","4","8","16","32","64","Inf"),cex.axis=1.4)
axis(2,at=c(0,0.5,1,1.5,2,2.5),las=1,cex.axis=1.4)
mtext(c("C","Aphidophagous beetles"),3,1,at=c(1,6),font=c(2,2),cex=1.4)


####################################
# SPIDERS
####################################

pok_sm<-read.csv("spider_fajhely.csv",sep=",",header=TRUE)

std_pok<-decostand(pok_sm[,5:44],"hellinger")

# Redundancy analysis
rda1<-rda(std_pok~pok_sm[["treatment"]])
rda1
permutest(rda1,permu=10000) # non-sigf, p=0.059; 2.95% Pseudo-F(4,177): 1.34

rda2<-rda(std_pok~pok_sm[["site"]])
rda2
permutest(rda2,permu=10000) # sigf, p<0.001, 3.52% Pseudo-F(2,179): 3.27

# Renyi diversity profile
kezeles<-aggregate(pok_sm[,5:44],by=list(treat=pok_sm[["treatment"]]),sum)
renyis<-renyi(kezeles[,2:41])
renyis<-as.matrix(renyis)
min(renyis)	# 1.196
max(renyis)	# 3.14
xl<-c(1:11)
plot(renyis[1,]~xl,ylim=c(1,3.5),las=1,bty="l",type="l",xlab="Scale parameter",ylab="Diversity",col="blue",lwd=2,axes=FALSE,cex.lab=1.4,lty=3,main="")	#  ch1
lines(renyis[2,]~xl,col="blue",lty=2,lwd=2)	# ch2
lines(renyis[3,]~xl,col="red",lty=2,lwd=2)	# gh1
lines(renyis[4,]~xl,col="red",lty=3,lwd=2)	# gh2
lines(renyis[5,]~xl,col="black",lty=1,lwd=2)	# k

legend(8,3.5,c("Advanced1","Advanced2","Control","Delayed1","Delayed2"),lty=c(2,3,1,3,2),col=c("red","red","black","blue","blue"),bty="n",lwd=2,cex=1.2)
axis(1,at=xl,labels=c("0","0.25","0.5","1","2","4","8","16","32","64","Inf"),cex.axis=1.4)
axis(2,at=c(1,1.5,2,2.5,3,3.5),las=1,cex.axis=1.4)
mtext(c("D","Spiders"),3,1,at=c(1,6),font=c(2,2),cex=1.4)
